# Supplementary material for: Absolute and Body Mass Index Normalized Handgrip Strength Percentiles by Gender, Ethnicity, and Hand Dominance in Americans
Source: Adv Geriatr Med Res. Author manuscript; Available in PMC 2020 Jan 10. (PMC6954001; doi:10.20900/agmr20200005)
Supplement: 1 [file NIHMS1066034-supplement-1.xlsx]

## Sheet: Sheet1
Table A1. Means and 95% Confidence Intervals for the Descriptive Characteristics.
	Age	Absolute HGS (kg)	BMI	Right Handed (%)
	(years)		(kg/m2)
Men
Non-Hispanic Asian	35.1 (33.7, 36.5)	37.3 (36.5, 38.1)	23.5 (23.2, 23.9)	91.9 (90.0, 93.7)
Non-Hispanic Black	34.4 (33.3, 35.4)	40.6 (39.8, 41.3)	26.1 (25.7, 26.5)	86.9 (85.3, 88.5)
Hispanic	30.5 (29.5, 31.6)	35.8 (35.1, 36.5)	25.7 (25.4, 26.0)	92.6 (91.4, 93.9)
Non-Hispanic White	40.8 (39.6, 41.4)	40.9 (40.3, 41.4)	26.7 (26.4, 26.9)	90.8 (89.7, 91.9)
Women
Non-Hispanic Asian	35.0 (33.7, 36.4)	25.1 (24.6, 25.5)	22.7 (22.4, 23.1)	94.0 (92.4, 95.6)
Non-Hispanic Black	34.6 (33.6, 35.7)	28.7 (28.4, 29.1)	28.6 (28.2, 29.0)	90.5 (89.1, 91.8)
Hispanic	31.6 (30.6, 62.6)	24.9 (24.6, 25.3)	26.6 (26.3, 27.0)	94.0 (92.9, 95.1)
Non-Hispanic White	42.6 (41.7, 43.5)	27.1 (26.8, 27.4)	27.4 (27.1, 27.7)	91.6 (90.5, 92.7)
Note: BMI=body mass index; HGS=handgrip strength; kg=kilograms; kg/m2=kilograms per meters-squared.
