# Supplementary material for: Absolute and Body Mass Index Normalized Handgrip Strength Percentiles by Gender, Ethnicity, and Hand Dominance in Americans
Source: Adv Geriatr Med Res. Author manuscript; Available in PMC 2020 Jan 10. (PMC6954001; doi:10.20900/agmr20200005)
Supplement: 2 [file NIHMS1066034-supplement-2.xlsx]

## Sheet: Males
Ethnicity	Age (Years)	10th Quantile	20th Quantile	30th Quantile	40th Quantile	50th Quantile	60th Quantile	70th Quantile	80th Quantile	90th Quantile
Non-Hispanic Asian	6	9.4	10.3121	10.6	11.3	11.4	11.5	11.7	12.8	13.4
Non-Hispanic Asian	7	7.7056	8.46767	9.51851	9.8	10.7	11.6	12.3831	12.7492	12.9171
Non-Hispanic Asian	8	8.86431	10	11.2	11.5542	12.7005	14.0061	15	15.3	16
Non-Hispanic Asian	9	11.2612	12.9054	14.0345	14.6599	15.8431	17.352	18.3969	18.9108	20.4294
Non-Hispanic Asian	10	14.1	16.2254	17.2376	18.1928	19.3558	20.9623	22	22.8242	25.1558
Non-Hispanic Asian	11	16.9822	19.5	20.4232	21.7	22.8506	24.4997	25.5201	26.664	29.6852
Non-Hispanic Asian	12	19.7118	22.5181	23.4065	24.9668	26.1366	27.8	28.8151	30.2489	33.7999
Non-Hispanic Asian	13	22.2	25.1962	26.1083	27.9022	29.1273	30.7912	31.8215	33.5	37.4221
Non-Hispanic Asian	14	24.4149	27.5165	28.5045	30.4804	31.7927	33.4507	34.5187	36.3935	40.5454
Non-Hispanic Asian	15	26.3554	29.494	30.6	32.7093	34.133	35.7827	36.9089	38.9347	43.1984
Non-Hispanic Asian	16	28.0357	31.1592	32.4142	34.6135	36.1645	37.805	39.007	41.1436	45.4254
Non-Hispanic Asian	17	29.4778	32.5488	33.9731	36.2251	37.9112	39.5422	40.8338	43.0475	47.2761
Non-Hispanic Asian	18	30.7067	33.7	35.3045	37.578	39.4	41.0216	42.4126	44.6762	48.8
Non-Hispanic Asian	19	31.7474	34.6484	36.4359	38.7056	40.6586	42.2704	43.7673	46.0592	50.0437
Non-Hispanic Asian	20	32.624	35.4265	37.3932	39.6391	41.7136	43.315	44.921	47.2251	51.0494
Non-Hispanic Asian	21	33.3586	36.063	38.2	40.4067	42.5899	44.1801	45.8956	48.2	51.8547
Non-Hispanic Asian	22	33.9712	36.5831	38.8773	41.0337	43.3101	44.8883	46.7115	49.0081	52.4925
Non-Hispanic Asian	23	34.4798	37.0083	39.4437	41.5423	43.8951	45.4601	47.3871	49.6709	52.991
Non-Hispanic Asian	24	34.9	37.3569	39.9156	41.9517	44.3632	45.914	47.9393	50.2077	53.3747
Non-Hispanic Asian	25	35.2455	37.6442	40.3069	42.2786	44.7307	46.2663	48.3834	50.6357	53.6639
Non-Hispanic Asian	26	35.528	37.8829	40.6297	42.5371	45.0122	46.5318	48.7329	50.9698	53.8761
Non-Hispanic Asian	27	35.7577	38.0831	40.8943	42.7393	45.2203	46.7232	49	51.2233	54.0255
Non-Hispanic Asian	28	35.9433	38.2533	41.1094	42.8951	45.3661	46.852	49.1956	51.4077	54.1242
Non-Hispanic Asian	29	36.0919	38.4	41.2822	43.0131	45.4592	46.9279	49.3292	51.533	54.1816
Non-Hispanic Asian	30	36.2096	38.5282	41.419	43.1	45.5079	46.9597	49.4094	51.608	54.2058
Non-Hispanic Asian	31	36.3015	38.6416	41.5247	43.1615	45.5195	46.9549	49.4437	51.64	54.2029
Non-Hispanic Asian	32	36.3716	38.7429	41.6033	43.2021	45.5	46.9199	49.4387	51.6355	54.1777
Non-Hispanic Asian	33	36.4233	38.8339	41.6582	43.2253	45.4547	46.8602	49.4	51.6	54.1339
Non-Hispanic Asian	34	36.4593	38.9155	41.6921	43.2339	45.3879	46.7805	49.3328	51.5381	54.0742
Non-Hispanic Asian	35	36.4814	38.9881	41.7068	43.2297	45.3032	46.6849	49.2413	51.4537	54.0005
Non-Hispanic Asian	36	36.4913	39.0515	41.704	43.2142	45.2039	46.5765	49.1293	51.35	53.914
Non-Hispanic Asian	37	36.4899	39.1052	41.6849	43.1882	45.0922	46.4582	48.9999	51.2298	53.8154
Non-Hispanic Asian	38	36.478	39.1482	41.65	43.1523	44.9701	46.3321	48.8559	51.0952	53.705
Non-Hispanic Asian	39	36.4558	39.1795	41.6	43.1065	44.8393	46.2	48.6995	50.948	53.5826
Non-Hispanic Asian	40	36.4236	39.1977	41.5351	43.0506	44.7007	46.0631	48.5326	50.7895	53.4478
Non-Hispanic Asian	41	36.3812	39.2015	41.4552	42.9842	44.5552	45.9224	48.3566	50.6208	53.3
Non-Hispanic Asian	42	36.3282	39.1893	41.3604	42.9067	44.4034	45.7785	48.1727	50.4425	53.1386
Non-Hispanic Asian	43	36.2642	39.1596	41.2504	42.8174	44.2454	45.6317	47.9818	50.2553	52.9628
Non-Hispanic Asian	44	36.1886	39.111	41.1249	42.7155	44.0813	45.482	47.7844	50.0592	52.7718
Non-Hispanic Asian	45	36.1008	39.042	40.9836	42.6	43.911	45.3292	47.5809	49.8545	52.5648
Non-Hispanic Asian	46	36	38.9513	40.8261	42.47	43.734	45.173	47.3715	49.6411	52.3411
Non-Hispanic Asian	47	35.8854	38.8376	40.6521	42.3246	43.55	45.0128	47.1561	49.4187	52.1
Non-Hispanic Asian	48	35.7563	38.6997	40.4611	42.1629	43.3583	44.8478	46.9345	49.187	51.841
Non-Hispanic Asian	49	35.6118	38.5368	40.2528	41.9839	43.1583	44.6772	46.7064	48.9457	51.5636
Non-Hispanic Asian	50	35.4512	38.3481	40.0269	41.7868	42.9491	44.5	46.4711	48.6942	51.2677
Non-Hispanic Asian	51	35.2737	38.1327	39.7833	41.5709	42.73	44.315	46.228	48.432	50.953
Non-Hispanic Asian	52	35.0784	37.8904	39.5217	41.3353	42.5	44.1211	45.9764	48.1585	50.6198
Non-Hispanic Asian	53	34.8648	37.6209	39.242	41.0796	42.2582	43.917	45.7154	47.8731	50.2682
Non-Hispanic Asian	54	34.6321	37.324	38.9442	40.8031	42.0037	43.7013	45.4441	47.5753	49.8988
Non-Hispanic Asian	55	34.3798	37	38.6283	40.5055	41.7355	43.4726	45.1613	47.2642	49.5122
Non-Hispanic Asian	56	34.1073	36.6492	38.2947	40.1865	41.4525	43.2295	44.866	46.9393	49.1094
Non-Hispanic Asian	57	33.8142	36.2722	37.9434	39.846	41.1538	42.9705	44.557	46.6	48.6915
Non-Hispanic Asian	58	33.5	35.8698	37.575	39.4838	40.8384	42.694	44.2331	46.2456	48.2599
Non-Hispanic Asian	59	33.1645	35.443	37.1898	39.1	40.5054	42.3985	43.8929	45.8754	47.8162
Non-Hispanic Asian	60	32.8075	34.9931	36.7886	38.6949	40.1536	42.0824	43.5351	45.489	47.3622
Non-Hispanic Asian	61	32.4287	34.5215	36.3719	38.2688	39.7822	41.7441	43.1583	45.0858	46.9
Non-Hispanic Asian	62	32.0282	34.03	35.9407	37.8223	39.3903	41.382	42.7612	44.6652	46.432
Non-Hispanic Asian	63	31.606	33.5204	35.4958	37.3559	38.977	40.9945	42.3423	44.2267	45.9606
Non-Hispanic Asian	64	31.1622	32.995	35.0384	36.8704	38.5414	40.58	41.9	43.7699	45.4888
Non-Hispanic Asian	65	30.697	32.4561	34.5697	36.3668	38.0826	40.1368	41.4329	43.2945	45.0195
Non-Hispanic Asian	66	30.2108	31.9062	34.0908	35.8461	37.6	39.6634	40.9396	42.8	44.5561
Non-Hispanic Asian	67	29.7039	31.3483	33.6034	35.3095	37.0927	39.1582	40.4184	42.2862	44.1019
Non-Hispanic Asian	68	29.1769	30.7854	33.1088	34.7584	36.5601	38.6196	39.8678	41.7527	43.6609
Non-Hispanic Asian	69	28.6304	30.2207	32.6089	34.1943	36.0015	38.046	39.2863	41.1995	43.237
Non-Hispanic Asian	70	28.0651	29.6577	32.1053	33.6188	35.4162	37.4359	38.6723	40.6263	42.8344
Non-Hispanic Asian	71	27.4817	29.1	31.6	33.0337	34.8038	36.7877	38.0242	40.033	42.4575
Non-Hispanic Asian	72	26.8813	28.5516	31.095	32.4409	34.1636	36.1	37.3405	39.4197	42.1111
Non-Hispanic Asian	73	26.2647	28.0166	30.5925	31.8425	33.4953	35.3712	36.6196	38.7864	41.8
Non-Hispanic Asian	74	25.633	27.4993	30.0947	31.2407	32.7985	34.5999	35.8599	38.133	41.5294
Non-Hispanic Asian	75	24.9875	27.0041	29.604	30.6379	32.0726	33.7846	35.0599	37.4598	41.3047
Non-Hispanic Asian	76	24.3294	26.5359	29.1229	30.0366	31.3175	32.924	34.218	36.7669	41.1313
Non-Hispanic Asian	77	23.6601	26.0995	28.654	29.4393	30.5329	32.0165	33.3326	36.0547	41.0152
Non-Hispanic Asian	78	22.981	25.7	28.2	28.8488	29.7185	31.0609	32.4021	35.3233	40.9622
Non-Hispanic Asian	80	21.6	25.0331	27.3482	27.7	28	29	30.4	33.805	41.0708
Non-Hispanic Black	6	10.1	11.1	11.6	12.6	13.5	14.1	14.3	15.1	16.9
Non-Hispanic Black	7	8.72644	10.5446	11.6511	12.0701	12.4451	13.5765	14.3709	15.4008	16.9
Non-Hispanic Black	8	10.1575	12.2574	13.7	14.1509	14.6172	15.9	16.9	18.1	19.583
Non-Hispanic Black	9	12.8	15	16.6548	17.4	18.206	19.4977	20.5488	21.9128	23.508
Non-Hispanic Black	10	15.8715	18.1386	19.9497	21.0811	22.3	23.5641	24.6179	26.1556	27.9158
Non-Hispanic Black	11	18.9818	21.3401	23.2832	24.8088	26.4307	27.6765	28.7314	30.4537	32.3941
Non-Hispanic Black	12	21.94	24.4293	26.4944	28.3819	30.3597	31.6136	32.6869	34.6	36.7182
Non-Hispanic Black	13	24.6597	27.3175	29.5	31.7	33.9723	35.2642	36.3783	38.4828	40.7679
Non-Hispanic Black	14	27.1102	29.9642	32.2609	34.7186	37.2221	38.5792	39.7554	42.0462	44.4845
Non-Hispanic Black	15	29.2902	32.3563	34.7635	37.4249	40.1	41.5442	42.8	45.2673	47.8445
Non-Hispanic Black	16	31.2132	34.496	37.0086	39.8241	42.6178	44.1648	45.513	48.1434	50.8462
Non-Hispanic Black	17	32.9	36.3943	39.0059	41.9309	44.7978	46.4575	47.9061	50.6835	53.5
Non-Hispanic Black	18	34.374	38.0664	40.769	43.7653	46.6675	48.4445	49.9973	52.9038	55.8237
Non-Hispanic Black	19	35.6586	39.5295	42.3143	45.3492	48.2559	50.1502	51.8076	54.8242	57.8388
Non-Hispanic Black	20	36.7762	40.8016	43.6588	46.7049	49.5919	51.6	53.3592	56.4668	59.5687
Non-Hispanic Black	21	37.7471	41.9	44.8194	47.8545	50.7031	52.8185	54.6746	57.8541	61.0371
Non-Hispanic Black	22	38.5898	42.8415	45.8125	48.8187	51.6155	53.8294	55.7756	59.0084	62.2675
Non-Hispanic Black	23	39.3203	43.6417	46.6539	49.617	52.3527	54.6547	56.6834	59.9517	63.2825
Non-Hispanic Black	24	39.953	44.3152	47.3583	50.2675	52.9363	55.3151	57.4177	60.7049	64.1037
Non-Hispanic Black	25	40.5	44.8751	47.9393	50.7868	53.3859	55.8293	57.9969	61.2876	64.7513
Non-Hispanic Black	26	40.9718	45.3335	48.4094	51.1897	53.719	56.2147	58.4383	61.7185	65.2442
Non-Hispanic Black	27	41.3772	45.7016	48.7804	51.49	53.9512	56.4868	58.7578	62.0148	65.6
Non-Hispanic Black	28	41.7239	45.989	49.0629	51.7	54.0963	56.66	58.97	62.1927	65.8348
Non-Hispanic Black	29	42.0181	46.2049	49.2665	51.8308	54.1668	56.747	59.0881	62.267	65.9636
Non-Hispanic Black	30	42.265	46.3571	49.4	51.8923	54.1734	56.7593	59.1245	62.2515	66.0001
Non-Hispanic Black	31	42.4689	46.4529	49.4715	51.8934	54.1258	56.7074	59.0902	62.1587	65.9568
Non-Hispanic Black	32	42.6333	46.4986	49.4882	51.8422	54.0322	56.6004	58.9953	62	65.845
Non-Hispanic Black	33	42.7611	46.5	49.4566	51.7456	53.9	56.4467	58.8489	61.786	65.6751
Non-Hispanic Black	34	42.8544	46.4622	49.3826	51.61	53.7356	56.2537	58.6592	61.5262	65.4566
Non-Hispanic Black	35	42.9151	46.3896	49.2716	51.4411	53.5444	56.0278	58.4335	61.2292	65.1977
Non-Hispanic Black	36	42.9444	46.2863	49.1283	51.2436	53.3312	55.7749	58.1785	60.9027	64.9062
Non-Hispanic Black	37	42.9433	46.1557	48.957	51.022	53.1	55.5	57.9	60.5536	64.5888
Non-Hispanic Black	38	42.9125	46.001	48.7613	50.78	52.8543	55.2076	57.6032	60.1881	64.2515
Non-Hispanic Black	39	42.8526	45.8248	48.5447	50.5209	52.5968	54.9015	57.2925	59.8117	63.8996
Non-Hispanic Black	40	42.7637	45.6295	48.3101	50.2477	52.3301	54.585	56.9721	59.4292	63.5378
Non-Hispanic Black	41	42.6462	45.4171	48.0601	49.9626	52.0559	54.2611	56.6452	59.0445	63.1701
Non-Hispanic Black	42	42.5	45.1893	47.7968	49.6679	51.7759	53.9321	56.3148	58.6614	62.8
Non-Hispanic Black	43	42.3252	44.9477	47.5223	49.3652	51.4912	53.6001	55.9834	58.2827	62.4304
Non-Hispanic Black	44	42.1216	44.6934	47.2382	49.0561	51.2028	53.2665	55.6528	57.9109	62.0637
Non-Hispanic Black	45	41.8894	44.4275	46.9457	48.7416	50.9111	52.9329	55.3246	57.5479	61.7018
Non-Hispanic Black	46	41.6283	44.1509	46.6461	48.4227	50.6167	52.6	55	57.1951	61.3462
Non-Hispanic Black	47	41.3385	43.8641	46.3402	48.1	50.3195	52.2687	54.6798	56.8536	60.9979
Non-Hispanic Black	48	41.02	43.5678	46.0287	47.7741	50.0195	51.9393	54.3645	56.5238	60.6577
Non-Hispanic Black	49	40.6727	43.2622	45.7121	47.4452	49.7166	51.6121	54.0542	56.206	60.3258
Non-Hispanic Black	50	40.297	42.9476	45.3906	47.1135	49.4103	51.2869	53.7488	55.9	60.0021
Non-Hispanic Black	51	39.8929	42.6241	45.0644	46.7789	49.1	50.9637	53.4478	55.6051	59.6863
Non-Hispanic Black	52	39.4609	42.2918	44.7334	46.4412	48.7852	50.642	53.1505	55.3205	59.3776
Non-Hispanic Black	53	39.0014	41.9505	44.3975	46.1001	48.4651	50.3212	52.856	55.0448	59.075
Non-Hispanic Black	54	38.5148	41.6	44.0563	45.7553	48.139	50.0005	52.563	54.7765	58.7772
Non-Hispanic Black	55	38.0019	41.2402	43.7093	45.4061	47.8058	49.6792	52.2702	54.5138	58.4828
Non-Hispanic Black	56	37.4633	40.8707	43.356	45.0519	47.4647	49.3561	51.9759	54.2545	58.1898
Non-Hispanic Black	57	36.9	40.4911	42.9957	44.6921	47.1147	49.0301	51.6783	53.9962	57.8963
Non-Hispanic Black	58	36.3129	40.101	42.6277	44.3258	46.7546	48.7	51.3755	53.7362	57.6
Non-Hispanic Black	59	35.7032	39.7	42.2509	43.9521	46.3834	48.3645	51.0652	53.4716	57.2984
Non-Hispanic Black	60	35.072	39.2875	41.8645	43.5702	46	48.022	50.7451	53.1993	56.9888
Non-Hispanic Black	61	34.4208	38.8629	41.4674	43.179	45.6032	47.6711	50.4126	52.9158	56.6684
Non-Hispanic Black	62	33.751	38.4257	41.0585	42.7775	45.1919	47.3102	50.0652	52.6177	56.334
Non-Hispanic Black	63	33.0642	37.9752	40.6364	42.3646	44.7649	46.9375	49.7	52.3012	55.9826
Non-Hispanic Black	64	32.3623	37.5108	40.2	41.9391	44.321	46.5513	49.3141	51.9622	55.6105
Non-Hispanic Black	65	31.6471	37.0318	39.7479	41.5	43.859	46.1499	48.9044	51.5966	55.2144
Non-Hispanic Black	66	30.9207	36.5375	39.2786	41.046	43.3778	45.7313	48.4678	51.2	54.7906
Non-Hispanic Black	67	30.1851	36.0272	38.7907	40.5758	42.8763	45.2936	48.001	50.768	54.335
Non-Hispanic Black	68	29.4426	35.5002	38.2827	40.0883	42.3531	44.8348	47.5005	50.2959	53.8438
Non-Hispanic Black	69	28.6957	34.9558	37.753	39.5821	41.8073	44.353	46.9628	49.7788	53.3129
Non-Hispanic Black	70	27.9469	34.3932	37.2	39.0559	41.2377	43.8461	46.3844	49.2117	52.7379
Non-Hispanic Black	71	27.1988	33.8116	36.622	38.5084	40.6432	43.312	45.7614	48.5896	52.1146
Non-Hispanic Black	72	26.4543	33.2103	36.0172	37.9384	40.0227	42.7486	45.0902	47.9071	51.4384
Non-Hispanic Black	73	25.7161	32.5886	35.384	37.3443	39.3751	42.1537	44.3669	47.1588	50.7047
Non-Hispanic Black	74	24.9875	31.9457	34.7205	36.7249	38.6994	41.5252	43.5874	46.3393	49.9089
Non-Hispanic Black	75	24.2715	31.2807	34.025	36.0789	37.9945	40.8608	42.7477	45.4428	49.0461
Non-Hispanic Black	76	23.5714	30.5931	33.2955	35.4047	37.2596	40.1583	41.8437	44.4636	48.1115
Non-Hispanic Black	77	22.8907	29.8819	32.5302	34.7012	36.4936	39.4155	40.8713	43.3958	47.1
Non-Hispanic Black	78	22.2327	29.1465	31.7271	33.9668	35.6956	38.6302	39.8261	42.2333	46.0066
Non-Hispanic Black	79	21.6013	28.3861	30.8844	33.2002	34.8647	37.8	38.7038	40.9701	44.8261
Non-Hispanic Black	80	21	27.6	30	32.4	34	36.9227	37.5	39.6	43.5532
Hispanic	6	8.6	9.2	10.1	10.7	11.2	12.1	13.226	14.2	15.8
Hispanic	7	8.19176	9.04127	9.66225	9.99576	10.6	11.2	11.9	12.8574	14.6073
Hispanic	8	9.75947	10.8545	11.5057	12	12.7507	13.3431	14.1	15.1738	17.0962
Hispanic	9	12.2	13.5627	14.3862	15.1906	16.1236	16.8587	17.8674	19.1259	21.2173
Hispanic	10	14.9586	16.6096	17.6627	18.8	19.9382	20.8884	22.2066	23.6811	25.9283
Hispanic	11	17.7498	19.7	20.9958	22.4327	23.7866	24.9796	26.6	28.3	30.6872
Hispanic	12	20.4277	22.6767	24.2056	25.8869	27.4567	28.8946	30.7802	32.7021	35.2138
Hispanic	13	22.9211	25.4588	27.2	29.0655	30.843	32.5132	34.616	36.7482	39.3708
Hispanic	14	25.2	28.0083	29.9363	31.9287	33.9	35.7816	38.0519	40.3784	43.1
Hispanic	15	27.2569	30.3123	32.4	34.4687	36.6158	38.6836	41.0749	43.5772	46.3878
Hispanic	16	29.0967	32.3717	34.593	36.6953	38.9974	41.2248	43.6957	46.3541	49.2454
Hispanic	17	30.7307	34.1958	36.526	38.6273	41.0623	43.4224	45.9374	48.7321	51.6975
Hispanic	18	32.1735	35.7981	38.2148	40.288	42.8332	45.3	47.8298	50.7414	53.7752
Hispanic	19	33.4406	37.194	39.6773	41.7021	44.3348	46.884	49.405	52.4149	55.5123
Hispanic	20	34.5474	38.4	40.9324	42.8944	45.5925	48.2017	50.6953	53.7858	56.943
Hispanic	21	35.5088	39.4322	41.9985	43.8885	46.631	49.2796	51.732	54.8867	58.1005
Hispanic	22	36.3388	40.3065	42.8935	44.7065	47.4736	50.1435	52.5448	55.7485	59.0159
Hispanic	23	37.05	41.0376	43.6344	45.3689	48.1424	50.8173	53.1612	56.4	59.7185
Hispanic	24	37.6541	41.6395	44.237	45.8945	48.6577	51.3235	53.6064	56.8677	60.2349
Hispanic	25	38.1617	42.1252	44.7158	46.3	49.0379	51.6826	53.9035	57.1759	60.5895
Hispanic	26	38.582	42.5066	45.0841	46.6007	49.3	51.9134	54.0733	57.3467	60.8046
Hispanic	27	38.9237	42.7946	45.3543	46.8102	49.4594	52.0332	54.1346	57.4	60.9
Hispanic	28	39.1941	42.9992	45.5375	46.9407	49.5299	52.0574	54.1042	57.3537	60.8937
Hispanic	29	39.4	43.1296	45.6438	47.0029	49.524	52	53.9971	57.224	60.8016
Hispanic	30	39.5474	43.194	45.6823	47.0064	49.4528	51.8737	53.8267	57.0251	60.6381
Hispanic	31	39.6416	43.2	45.6613	46.9596	49.3264	51.6897	53.6048	56.7699	60.4158
Hispanic	32	39.6873	43.1543	45.5884	46.8701	49.1537	51.4582	53.3418	56.4695	60.1459
Hispanic	33	39.6888	43.0632	45.47	46.7443	48.9425	51.1881	53.047	56.134	59.8383
Hispanic	34	39.6497	42.932	45.3124	46.5878	48.7	50.8874	52.7282	55.7722	59.5016
Hispanic	35	39.5735	42.766	45.1208	46.4058	48.4322	50.5631	52.3925	55.3916	59.1434
Hispanic	36	39.4631	42.5694	44.9	46.2024	48.1446	50.2214	52.0458	54.9988	58.7701
Hispanic	37	39.3212	42.3464	44.6543	45.9814	47.842	49.8677	51.6932	54.5995	58.3874
Hispanic	38	39.1503	42.1005	44.3875	45.7458	47.5283	49.5066	51.3391	54.1984	58
Hispanic	39	38.9524	41.835	44.1028	45.4984	47.2071	49.1421	50.987	53.7998	57.6119
Hispanic	40	38.7297	41.5526	43.8033	45.2414	46.8814	48.7776	50.6399	53.4067	57.2264
Hispanic	41	38.4838	41.2558	43.4914	44.9766	46.5536	48.4158	50.3	53.022	56.8462
Hispanic	42	38.2164	40.9469	43.1694	44.7055	46.226	48.0591	49.9692	52.6477	56.4732
Hispanic	43	37.929	40.6277	42.8391	44.4292	45.9	47.7092	49.6488	52.2853	56.1092
Hispanic	44	37.6231	40.3	42.5022	44.1487	45.577	47.3676	49.3395	51.9359	55.7551
Hispanic	45	37.3	39.9651	42.16	43.8647	45.258	47.0352	49.0419	51.6	55.4116
Hispanic	46	36.9609	39.6242	41.8135	43.5774	44.9435	46.7126	48.7559	51.2778	55.0789
Hispanic	47	36.6069	39.2784	41.4637	43.2871	44.634	46.4	48.4812	50.9691	54.7569
Hispanic	48	36.2393	38.9285	41.1112	42.994	44.3295	46.0974	48.2173	50.6733	54.4452
Hispanic	49	35.8591	38.575	40.7565	42.6977	44.03	45.8045	47.9632	50.3894	54.1428
Hispanic	50	35.4674	38.2186	40.4	42.3981	43.735	45.5206	47.7178	50.1164	53.8489
Hispanic	51	35.0652	37.8595	40.0417	42.0948	43.4439	45.2448	47.4797	49.8527	53.5621
Hispanic	52	34.6537	37.4979	39.6817	41.7872	43.1561	44.976	47.2472	49.5967	53.2809
Hispanic	53	34.2337	37.134	39.3198	41.4747	42.8707	44.7129	47.0185	49.3463	53.0035
Hispanic	54	33.8064	36.7677	38.9559	41.1567	42.5865	44.454	46.7917	49.0994	52.728
Hispanic	55	33.3728	36.3989	38.5894	40.8324	42.3024	44.1976	46.5646	48.8537	52.4522
Hispanic	56	32.934	36.0273	38.22	40.501	42.0171	43.9417	46.3348	48.6066	52.1739
Hispanic	57	32.491	35.6526	37.847	40.1615	41.729	43.6843	46.1	48.3554	51.8907
Hispanic	58	32.045	35.2744	37.4699	39.813	41.4366	43.4233	45.8575	48.0973	51.6
Hispanic	59	31.5971	34.8922	37.0878	39.4545	41.1382	43.1563	45.6047	47.8293	51.2991
Hispanic	60	31.1483	34.5055	36.7	39.085	40.8321	42.8809	45.3387	47.5482	50.9852
Hispanic	61	30.7	34.1137	36.3055	38.7035	40.5165	42.5945	45.0568	47.2509	50.6553
Hispanic	62	30.2533	33.716	35.9035	38.3089	40.1893	42.2944	44.7558	46.934	50.3066
Hispanic	63	29.8094	33.3117	35.4928	37.9	39.8486	41.9778	44.4328	46.594	49.9359
Hispanic	64	29.3697	32.9	35.0724	37.4758	39.4923	41.6419	44.0846	46.2275	49.5401
Hispanic	65	28.9355	32.4801	34.6413	37.0352	39.1183	41.2836	43.7081	45.8307	49.1159
Hispanic	66	28.5081	32.051	34.1982	36.5769	38.7245	40.9	43.3	45.4	48.66
Hispanic	67	28.0889	31.6119	33.7418	36.1	38.3085	40.4879	42.857	44.9316	48.1691
Hispanic	68	27.6793	31.1617	33.2711	35.6032	37.8681	40.044	42.3758	44.4218	47.6398
Hispanic	69	27.2809	30.6995	32.7847	35.0855	37.4009	39.5652	41.8529	43.8665	47.0686
Hispanic	70	26.8952	30.2241	32.2812	34.5457	36.9047	39.0481	41.285	43.2618	46.452
Hispanic	71	26.5237	29.7346	31.7593	33.9826	36.377	38.4893	40.6686	42.6038	45.7866
Hispanic	72	26.168	29.2298	31.2177	33.3953	35.8153	37.8854	40.0002	41.8884	45.0687
Hispanic	73	25.8298	28.7086	30.6549	32.7825	35.2172	37.2328	39.2763	41.1115	44.2947
Hispanic	74	25.5108	28.1698	30.0695	32.1432	34.5803	36.528	38.4934	40.2689	43.461
Hispanic	75	25.2127	27.6122	29.46	31.4764	33.902	35.7675	37.6479	39.3565	42.564
Hispanic	76	24.9374	27.0346	28.8251	30.7809	33.1797	34.9476	36.7362	38.3702	41.6
Hispanic	77	24.6865	26.4359	28.1631	30.0558	32.411	34.0646	35.7548	37.3056	40.5653
Hispanic	78	24.462	25.8147	27.4726	29.3	31.5932	33.1148	34.7	36.1586	39.4562
Hispanic	80	24.1	24.5	26	27.6923	29.8	31	32.3559	33.6	37
Non-Hispanic White	6	9	10	10.4	11.2	11.743	12.7	13.5447	14.1	16.2903
Non-Hispanic White	7	8.3676	9.45587	9.81269	10.4437	11.3	12.1	12.9	13.8065	15
Non-Hispanic White	8	9.65224	10.9917	11.6	12.3435	13.3269	14.237	15.1075	16.5	17.5819
Non-Hispanic White	9	11.9141	13.5487	14.494	15.4591	16.5	17.622	18.6222	20.5091	21.8801
Non-Hispanic White	10	14.6359	16.5572	17.8345	19.0486	20.1287	21.4862	22.6437	24.9805	26.8
Non-Hispanic White	11	17.5221	19.7	21.2669	22.7193	23.8414	25.422	26.7455	29.4679	31.7734
Non-Hispanic White	12	20.4	22.7975	24.6	26.263	27.4376	29.2126	30.7	33.7396	36.5073
Non-Hispanic White	13	23.1689	25.749	27.7331	29.5731	30.8114	32.747	34.3895	37.681	40.8583
Non-Hispanic White	14	25.7712	28.5	30.617	32.6	33.9114	35.9736	37.7587	41.2428	44.766
Non-Hispanic White	15	28.1762	31.0241	33.2328	35.3268	36.7177	38.8749	40.7881	44.4129	48.2165
Non-Hispanic White	16	30.3699	33.312	35.5786	37.7555	39.229	41.4533	43.4792	47.2	51.2215
Non-Hispanic White	17	32.3489	35.365	37.663	39.8982	41.4546	43.7219	45.8449	49.624	53.8068
Non-Hispanic White	18	34.1167	37.1904	39.4999	41.7729	43.4099	45.7	47.905	51.7107	56.0049
Non-Hispanic White	19	35.6809	38.7996	41.1062	43.4	45.1133	47.4095	49.6821	53.4884	57.8509
Non-Hispanic White	20	37.0517	40.206	42.5	44.8009	46.5844	48.8733	51.2	54.9857	59.3801
Non-Hispanic White	21	38.2408	41.4239	43.6995	45.9967	47.8432	50.1143	52.4825	56.2304	60.6269
Non-Hispanic White	22	39.2608	42.468	44.7224	47.0078	48.9091	51.1544	53.5526	57.2494	61.6235
Non-Hispanic White	23	40.1242	43.3527	45.5858	47.8532	49.8007	52.0143	54.4322	58.0674	62.4
Non-Hispanic White	24	40.8438	44.0922	46.3057	48.5508	50.5357	52.7135	55.1416	58.7075	62.9838
Non-Hispanic White	25	41.4318	44.7	46.8969	49.117	51.1304	53.2699	55.7	59.1909	63.4
Non-Hispanic White	26	41.9	45.1888	47.3732	49.567	51.6	53.7	56.1248	59.5369	63.6714
Non-Hispanic White	27	42.2598	45.5705	47.7473	49.9143	51.9586	54.0188	56.4319	59.763	63.8183
Non-Hispanic White	28	42.522	45.8565	48.0307	50.1715	52.219	54.24	56.6361	59.8852	63.8592
Non-Hispanic White	29	42.6966	46.0571	48.2341	50.3497	52.3929	54.376	56.7506	59.9178	63.8103
Non-Hispanic White	30	42.7932	46.182	48.367	50.4592	52.4912	54.4382	56.7875	59.8736	63.6863
Non-Hispanic White	31	42.8205	46.2401	48.4382	50.5089	52.5235	54.4365	56.7577	59.7642	63.5
Non-Hispanic White	32	42.7869	46.2397	48.4555	50.507	52.4986	54.3802	56.6709	59.6	63.2629
Non-Hispanic White	33	42.7	46.1882	48.426	50.4608	52.4245	54.2772	56.5359	59.3901	62.9851
Non-Hispanic White	34	42.5668	46.0925	48.356	50.3768	52.3085	54.1351	56.3607	59.1427	62.6753
Non-Hispanic White	35	42.3939	45.9589	48.2513	50.2606	52.1568	53.9601	56.1523	58.865	62.3413
Non-Hispanic White	36	42.1873	45.793	48.1169	50.1173	51.9753	53.7581	55.9168	58.5634	61.9896
Non-Hispanic White	37	41.9523	45.6	47.9573	49.9514	51.769	53.534	55.6598	58.2435	61.6261
Non-Hispanic White	38	41.6939	45.3844	47.7765	49.7667	51.5426	53.2924	55.3861	57.9101	61.2555
Non-Hispanic White	39	41.4167	45.1503	47.5781	49.5665	51.3	53.0371	55.1	57.5675	60.8821
Non-Hispanic White	40	41.1246	44.9015	47.3649	49.3538	51.0447	52.7714	54.805	57.2191	60.5091
Non-Hispanic White	41	40.8214	44.641	47.1398	49.1309	50.7796	52.4982	54.5043	56.8681	60.1394
Non-Hispanic White	42	40.5102	44.3717	46.9048	48.9	50.5074	52.2198	54.2006	56.5169	59.7752
Non-Hispanic White	43	40.1938	44.096	46.6619	48.6627	50.2303	51.9384	53.8959	56.1677	59.4182
Non-Hispanic White	44	39.8747	43.8159	46.4127	48.4203	49.95	51.6553	53.5921	55.822	59.0696
Non-Hispanic White	45	39.555	43.5332	46.1584	48.1739	49.668	51.372	53.2906	55.4811	58.7302
Non-Hispanic White	46	39.2366	43.2492	45.9	47.9243	49.3855	51.0894	52.9923	55.1459	58.4004
Non-Hispanic White	47	38.9208	42.9649	45.6382	47.6719	49.1033	50.8081	52.6979	54.8169	58.0802
Non-Hispanic White	48	38.6088	42.6812	45.3734	47.4171	48.8218	50.5285	52.4079	54.4943	57.7693
Non-Hispanic White	49	38.3015	42.3985	45.1059	47.1598	48.5415	50.2506	52.1224	54.1782	57.4672
Non-Hispanic White	50	37.9995	42.117	44.8358	46.9	48.2624	49.9744	51.8411	53.8682	57.173
Non-Hispanic White	51	37.7031	41.8368	44.5628	46.6372	47.9842	49.6996	51.5637	53.5639	56.8857
Non-Hispanic White	52	37.4124	41.5576	44.2867	46.3711	47.7066	49.4256	51.2896	53.2644	56.604
Non-Hispanic White	53	37.1273	41.2789	44.0069	46.1008	47.429	49.1516	51.0178	52.9687	56.3263
Non-Hispanic White	54	36.8473	41	43.7227	45.8256	47.1505	48.8767	50.7474	52.6759	56.051
Non-Hispanic White	55	36.5718	40.72	43.4334	45.5447	46.8703	48.6	50.4771	52.3845	55.7762
Non-Hispanic White	56	36.3	40.4379	43.1379	45.2568	46.5873	48.3202	50.2056	52.093	55.5
Non-Hispanic White	57	36.0309	40.1523	42.8352	44.9609	46.3	48.0358	49.9311	51.8	55.2202
Non-Hispanic White	58	35.7633	39.8619	42.5241	44.6556	46.0071	47.7456	49.6522	51.5036	54.9346
Non-Hispanic White	59	35.4958	39.565	42.2033	44.3397	45.7071	47.4478	49.3667	51.2019	54.6409
Non-Hispanic White	60	35.2269	39.2599	41.8713	44.0116	45.3983	47.1408	49.0729	50.8929	54.3365
Non-Hispanic White	61	34.9546	38.9446	41.5266	43.6698	45.0788	46.8226	48.7686	50.5747	54.019
Non-Hispanic White	62	34.6773	38.6172	41.1677	43.3126	44.7467	46.4916	48.4515	50.2448	53.6858
Non-Hispanic White	63	34.3927	38.2753	40.7927	42.9385	44.4	46.1455	48.1193	49.9012	53.334
Non-Hispanic White	64	34.0987	37.9167	40.4	42.5456	44.0366	45.7824	47.7697	49.5413	52.961
Non-Hispanic White	65	33.7929	37.5388	39.9877	42.1321	43.6542	45.4	47.4	49.1628	52.564
Non-Hispanic White	66	33.4729	37.1393	39.5538	41.6962	43.2505	44.9962	47.0077	48.7632	52.1402
Non-Hispanic White	67	33.1359	36.7152	39.0964	41.236	42.8232	44.5686	46.59	48.3397	51.6865
Non-Hispanic White	68	32.7792	36.2639	38.6134	40.7495	42.3696	44.1149	46.1441	47.8899	51.2
Non-Hispanic White	69	32.4	35.7825	38.1026	40.2347	41.8874	43.6326	45.6673	47.4109	50.6778
Non-Hispanic White	70	31.9952	35.2678	37.562	39.6896	41.3738	43.1193	45.1566	46.9	50.1169
Non-Hispanic White	71	31.5617	34.7169	36.9893	39.112	40.8262	42.5724	44.609	46.3544	49.5142
Non-Hispanic White	72	31.0962	34.1264	36.3821	38.5	40.2417	41.9893	44.0215	45.7713	48.8666
Non-Hispanic White	73	30.5954	33.4932	35.7383	37.8513	39.6177	41.3675	43.3909	45.1478	48.1711
Non-Hispanic White	74	30.0559	32.8138	35.0554	37.1638	38.9511	40.7042	42.7141	44.4808	47.4246
Non-Hispanic White	75	29.4742	32.0847	34.331	36.4354	38.239	39.9968	41.9879	43.7676	46.624
Non-Hispanic White	76	28.8464	31.3025	33.5627	35.6637	37.4785	39.2424	41.209	43.005	45.7662
Non-Hispanic White	77	28.169	30.4634	32.748	34.8466	36.6665	38.4384	40.3742	42.19	44.848
Non-Hispanic White	78	27.4381	29.5638	31.8843	33.9818	35.8	37.5819	39.48	41.3195	43.8663
Non-Hispanic White	79	26.6498	28.6	30.9692	33.067	34.8758	36.67	38.5231	40.3906	42.818
Non-Hispanic White	80	25.8	27.568	30	32.1	33.8906	35.7	37.5	39.4	41.7

## Sheet: Females
Ethnicity	Age (Years)	10th Quantile	20th Quantile	30th Quantile	40th Quantile	50th Quantile	60th Quantile	70th Quantile	80th Quantile	90th Quantile
Non-Hispanic Asian	6	6.9	7.5	7.9	9.3	9.7	10.4	11.3	11.3	11.5
Non-Hispanic Asian	7	7.6916	8.5	8.7	9.30965	10.1925	10.3618	11.1	12	13.5645
Non-Hispanic Asian	8	9.51353	10.5524	10.874	11.31	12.3711	12.5906	13.3182	14.4725	16.5884
Non-Hispanic Asian	9	11.6	12.846	13.3926	13.9	15	15.4893	16.2671	17.4141	19.7
Non-Hispanic Asian	10	13.6135	15.0294	15.8088	16.4636	17.5439	18.3562	19.2035	20.2595	22.5445
Non-Hispanic Asian	11	15.414	16.9614	17.9423	18.7446	19.7867	20.9	21.8173	22.7804	24.9978
Non-Hispanic Asian	12	16.9558	18.6	19.7381	20.6574	21.662	23.0235	24.003	24.906	27.0406
Non-Hispanic Asian	13	18.2379	19.9498	21.2	22.1965	23.1731	24.7212	25.7526	26.6397	28.7
Non-Hispanic Asian	14	19.2801	21.0362	22.358	23.3934	24.3545	26.0292	27.102	28.0174	30.0215
Non-Hispanic Asian	15	20.1106	21.8926	23.2522	24.2938	25.2523	27	28.1049	29.0874	31.0555
Non-Hispanic Asian	16	20.7597	22.5537	23.9245	24.9469	25.9145	27.6901	28.819	29.9	31.8508
Non-Hispanic Asian	17	21.2569	23.0525	24.4146	25.4	26.3862	28.1533	29.3	30.503	32.4519
Non-Hispanic Asian	18	21.629	23.419	24.7585	25.6956	26.7081	28.4386	29.5981	30.939	32.8979
Non-Hispanic Asian	19	21.9	23.6796	24.9875	25.8711	26.9153	28.5884	29.757	31.2453	33.222
Non-Hispanic Asian	20	22.0908	23.8569	25.1286	25.9581	27.0377	28.639	29.8143	31.4531	33.4524
Non-Hispanic Asian	21	22.2191	23.9703	25.2043	25.983	27.1	28.6206	29.8007	31.5888	33.6125
Non-Hispanic Asian	22	22.3	24.0358	25.2335	25.9675	27.1224	28.558	29.7419	31.6737	33.7214
Non-Hispanic Asian	23	22.3461	24.0668	25.2313	25.9291	27.1211	28.471	29.6582	31.7252	33.7944
Non-Hispanic Asian	24	22.3679	24.0742	25.2103	25.8814	27.1088	28.3754	29.5657	31.7569	33.8439
Non-Hispanic Asian	25	22.3736	24.0667	25.1801	25.835	27.0954	28.2832	29.4766	31.7792	33.8793
Non-Hispanic Asian	26	22.3702	24.0514	25.1484	25.7979	27.0881	28.2034	29.4	31.8	33.9081
Non-Hispanic Asian	27	22.3629	24.0335	25.1206	25.7754	27.092	28.1424	29.3423	31.825	33.9355
Non-Hispanic Asian	28	22.3559	24.0172	25.101	25.7713	27.1105	28.1044	29.3078	31.858	33.9653
Non-Hispanic Asian	29	22.3522	24.0054	25.0922	25.7876	27.1453	28.0916	29.2985	31.9011	34
Non-Hispanic Asian	30	22.3539	24	25.0958	25.8249	27.1972	28.105	29.3153	31.9555	34.0409
Non-Hispanic Asian	31	22.3625	24.0022	25.1125	25.883	27.2657	28.1443	29.3576	32.0209	34.0885
Non-Hispanic Asian	32	22.3786	24.0125	25.1422	25.9606	27.3498	28.2079	29.4239	32.0965	34.1424
Non-Hispanic Asian	33	22.4024	24.0309	25.1842	26.0558	27.4478	28.2938	29.5119	32.1809	34.2019
Non-Hispanic Asian	34	22.4338	24.0569	25.2373	26.1662	27.5573	28.3993	29.6187	32.2719	34.2657
Non-Hispanic Asian	35	22.472	24.0896	25.3	26.2889	27.6757	28.5212	29.7408	32.3672	34.3321
Non-Hispanic Asian	36	22.5162	24.1279	25.3703	26.4207	27.8004	28.656	29.8747	32.4641	34.3993
Non-Hispanic Asian	37	22.5652	24.1706	25.4462	26.5584	27.9282	28.8	30.0165	32.56	34.4652
Non-Hispanic Asian	38	22.6177	24.2159	25.5254	26.6986	28.0561	28.9494	30.1622	32.6518	34.5277
Non-Hispanic Asian	39	22.6722	24.2625	25.6055	26.8379	28.1811	29.1003	30.3078	32.7367	34.5847
Non-Hispanic Asian	40	22.727	24.3084	25.6843	26.9728	28.3	29.249	30.4495	32.8119	34.634
Non-Hispanic Asian	41	22.7804	24.352	25.7594	27.1	28.41	29.3917	30.5834	32.8747	34.6734
Non-Hispanic Asian	42	22.8309	24.3916	25.8284	27.2164	28.5082	29.525	30.7061	32.9225	34.701
Non-Hispanic Asian	43	22.8766	24.4254	25.889	27.3189	28.592	29.6454	30.814	32.9528	34.7148
Non-Hispanic Asian	44	22.9157	24.4517	25.9392	27.4047	28.6589	29.7499	30.9042	32.9636	34.7132
Non-Hispanic Asian	45	22.9467	24.4689	25.9768	27.4712	28.7068	29.8356	30.9736	32.9527	34.6944
Non-Hispanic Asian	46	22.9678	24.4753	26	27.516	28.7336	29.9	31.02	32.9187	34.6571
Non-Hispanic Asian	47	22.9773	24.4697	26.007	27.5372	28.7375	29.9408	31.041	32.8599	34.6
Non-Hispanic Asian	48	22.9737	24.4505	25.9963	27.5328	28.7172	29.956	31.0348	32.7753	34.5222
Non-Hispanic Asian	49	22.9556	24.4166	25.9664	27.5014	28.6714	29.944	31	32.664	34.4228
Non-Hispanic Asian	50	22.9214	24.3667	25.9162	27.4418	28.5992	29.9037	30.9355	32.5255	34.3012
Non-Hispanic Asian	51	22.87	24.3	25.8447	27.3531	28.5001	29.8341	30.8406	32.3596	34.1572
Non-Hispanic Asian	52	22.8	24.2155	25.7509	27.2346	28.3737	29.7347	30.715	32.1664	33.9906
Non-Hispanic Asian	53	22.7103	24.1125	25.6344	27.0862	28.22	29.6053	30.5587	31.9463	33.8016
Non-Hispanic Asian	54	22.6	23.9904	25.4947	26.9078	28.0394	29.4461	30.3724	31.7	33.5904
Non-Hispanic Asian	55	22.4681	23.8488	25.3317	26.7	27.8324	29.2577	30.1568	31.4286	33.3579
Non-Hispanic Asian	56	22.3137	23.6873	25.1453	26.4633	27.6	29.0412	29.9133	31.1336	33.1048
Non-Hispanic Asian	57	22.1362	23.5059	24.936	26.1989	27.3434	28.7978	29.6436	30.8167	32.8322
Non-Hispanic Asian	58	21.9351	23.3045	24.704	25.9081	27.0642	28.5292	29.3497	30.4798	32.5416
Non-Hispanic Asian	59	21.7099	23.0833	24.4502	25.5926	26.7643	28.2375	29.0342	30.1254	32.2344
Non-Hispanic Asian	60	21.4601	22.8425	24.1754	25.2543	26.4456	27.9251	28.7	29.7563	31.9126
Non-Hispanic Asian	61	21.1857	22.5827	23.8807	24.8957	26.1108	27.5949	28.3503	29.3753	31.5783
Non-Hispanic Asian	62	20.8864	22.3045	23.5675	24.5193	25.7625	27.2501	27.9888	28.9858	31.2337
Non-Hispanic Asian	63	20.5624	22.0085	23.2373	24.1282	25.4038	26.8941	27.6196	28.5916	30.8814
Non-Hispanic Asian	64	20.2136	21.6958	22.8918	23.7255	25.0381	26.5309	27.2471	28.1964	30.5242
Non-Hispanic Asian	65	19.8405	21.3673	22.5331	23.3148	24.6688	26.1647	26.8761	27.8046	30.1652
Non-Hispanic Asian	66	19.4432	21.0242	22.1633	22.9	24.3	25.8	26.5117	27.4208	29.8075
Non-Hispanic Asian	67	19.0224	20.668	21.7847	22.4852	23.9358	25.4418	26.1596	27.0497	29.4547
Non-Hispanic Asian	68	18.5785	20.3	21.4	22.075	23.5806	25.0954	25.8255	26.6965	29.1104
Non-Hispanic Asian	69	18.1123	19.9219	21.0119	21.674	23.2393	24.7663	25.5157	26.3667	28.7786
Non-Hispanic Asian	70	17.6247	19.5356	20.6233	21.2872	22.9166	24.4604	25.2369	26.0658	28.4633
Non-Hispanic Asian	71	17.1164	19.1428	20.2375	20.9199	22.618	24.1839	24.9959	25.8	28.1689
Non-Hispanic Asian	72	16.5886	18.7456	19.8578	20.5778	22.3489	23.9435	24.8	25.5754	27.9
Non-Hispanic Asian	73	16.0424	18.3463	19.4876	20.2666	22.115	23.7459	24.6568	25.3986	27.6612
Non-Hispanic Asian	74	15.4791	17.9471	19.1308	19.9925	21.9225	23.5983	24.5742	25.2764	27.4576
Non-Hispanic Asian	75	14.9	17.5504	18.7912	19.7618	21.7774	23.5082	24.5605	25.2157	27.2942
Non-Hispanic Asian	76	14.3066	17.1589	18.4729	19.5812	21.6863	23.4832	24.6242	25.2239	27.1765
Non-Hispanic Asian	77	13.7003	16.7752	18.1801	19.4574	21.656	23.5314	24.7741	25.3085	27.1098
Non-Hispanic Asian	78	13.083	16.4022	17.9173	19.3977	21.6933	23.6612	25.0193	25.4774	27.1
Non-Hispanic Asian	79	12.4564	16.0428	17.689	19.4094	21.8055	23.8811	25.3695	25.7384	27.1529
Non-Hispanic Asian	80	11.8222	15.7	17.5	19.5	22	24.2	25.8342	26.1	27.2746
Non-Hispanic Black	6	8.7	9.4	10.1	10.7	11.2	11.8	12.4	12.6	14.6
Non-Hispanic Black	7	10.3772	10.9395	12.0832	12.8483	13.4278	14.4467	14.9	15.8462	17.0149
Non-Hispanic Black	8	12.3693	13.2	14.4845	15.288	16.0686	17.2231	17.8206	19.1758	20.4
Non-Hispanic Black	9	14.3872	15.5973	16.9	17.7	18.7	19.8747	20.7173	22.3	23.9201
Non-Hispanic Black	10	16.3	17.8758	19.1561	19.9476	21.1439	22.3	23.4033	25.114	27.2176
Non-Hispanic Black	11	18.0517	19.9314	21.1851	21.9785	23.3339	24.4672	25.8096	27.5938	30.153
Non-Hispanic Black	12	19.6232	21.7323	22.9699	23.7804	25.2561	26.3766	27.9222	29.7507	32.6899
Non-Hispanic Black	13	21.0137	23.2809	24.5173	25.3604	26.9208	28.0431	29.753	31.611	34.8396
Non-Hispanic Black	14	22.2317	24.5953	25.8449	26.7341	28.3492	29.4875	31.3249	33.2057	36.635
Non-Hispanic Black	15	23.2896	25.7	26.9745	27.9207	29.5662	30.7324	32.6648	34.5662	38.1166
Non-Hispanic Black	16	24.2015	26.6208	27.9288	28.9399	30.597	31.8	33.8	35.7221	39.3261
Non-Hispanic Black	17	24.9815	27.3828	28.7294	29.8105	31.4654	32.7109	34.7561	36.7	40.3032
Non-Hispanic Black	18	25.6435	28.009	29.3964	30.5503	32.1932	33.4842	35.5568	37.5238	41.0838
Non-Hispanic Black	19	26.2	28.52	29.9479	31.1754	32.8	34.1368	36.223	38.2143	41.7
Non-Hispanic Black	20	26.6629	28.9339	30.4	31.7	33.3029	34.6838	36.7734	38.7898	42.1796
Non-Hispanic Black	21	27.0427	29.2664	30.7669	32.137	33.7169	35.1388	37.2243	39.2659	42.5466
Non-Hispanic Black	22	27.349	29.5309	31.061	32.4976	34.055	35.5135	37.5897	39.6563	42.8215
Non-Hispanic Black	23	27.5905	29.7389	31.2931	32.7919	34.3285	35.8184	37.882	39.9726	43.0217
Non-Hispanic Black	24	27.7748	29.9	31.4724	33.0284	34.5469	36.0625	38.1116	40.225	43.1617
Non-Hispanic Black	25	27.9088	30.0224	31.607	33.2149	34.7186	36.2537	38.2878	40.422	43.2537
Non-Hispanic Black	26	27.9985	30.1129	31.7039	33.3579	34.8505	36.3992	38.4181	40.571	43.3078
Non-Hispanic Black	27	28.0495	30.1771	31.7689	33.4634	34.9485	36.5049	38.5093	40.6784	43.3322
Non-Hispanic Black	28	28.0664	30.2194	31.8071	33.5362	35.0179	36.5762	38.567	40.7494	43.3335
Non-Hispanic Black	29	28.0536	30.2438	31.8227	33.5809	35.0626	36.6176	38.5958	40.7886	43.3173
Non-Hispanic Black	30	28.0149	30.253	31.8193	33.601	35.0863	36.6331	38.6	40.8	43.2876
Non-Hispanic Black	31	27.9536	30.2495	31.8	33.6	35.0919	36.6263	38.5828	40.7868	43.2477
Non-Hispanic Black	32	27.8727	30.235	31.7673	33.5805	35.0818	36.6	38.547	40.7518	43.2
Non-Hispanic Black	33	27.7747	30.2109	31.7232	33.5451	35.0579	36.5569	38.4951	40.6973	43.1463
Non-Hispanic Black	34	27.6619	30.1781	31.6694	33.4955	35.0218	36.499	38.4289	40.6254	43.0877
Non-Hispanic Black	35	27.5365	30.1372	31.6073	33.4337	34.9748	36.4284	38.3499	40.5375	43.0248
Non-Hispanic Black	36	27.4	30.0886	31.5379	33.3611	34.9177	36.3464	38.2595	40.4351	42.9579
Non-Hispanic Black	37	27.2541	30.0324	31.462	33.2787	34.8513	36.2545	38.1586	40.3193	42.887
Non-Hispanic Black	38	27.1001	29.9685	31.3802	33.1876	34.776	36.1538	38.0481	40.1911	42.8117
Non-Hispanic Black	39	26.9391	29.8969	31.293	33.0886	34.6923	36.045	37.9284	40.0511	42.7315
Non-Hispanic Black	40	26.7721	29.8172	31.2005	32.9823	34.6003	35.9289	37.8	39.9	42.6456
Non-Hispanic Black	41	26.5999	29.729	31.1028	32.869	34.5	35.806	37.6632	39.7383	42.5532
Non-Hispanic Black	42	26.4233	29.6318	31	32.7493	34.3914	35.6767	37.5182	39.5664	42.4534
Non-Hispanic Black	43	26.2429	29.5253	30.8919	32.6232	34.2744	35.5414	37.3651	39.3846	42.3454
Non-Hispanic Black	44	26.059	29.4088	30.7782	32.491	34.1488	35.4	37.2039	39.1931	42.2279
Non-Hispanic Black	45	25.8721	29.282	30.6588	32.3526	34.0143	35.2528	37.0346	38.9922	42.1002
Non-Hispanic Black	46	25.6825	29.1442	30.5333	32.208	33.8708	35.0996	36.857	38.7821	41.9611
Non-Hispanic Black	47	25.4904	28.9951	30.4013	32.057	33.7177	34.9404	36.671	38.5628	41.8098
Non-Hispanic Black	48	25.2959	28.8341	30.2624	31.8996	33.555	34.775	36.4766	38.3345	41.6454
Non-Hispanic Black	49	25.0991	28.6609	30.1162	31.7354	33.3822	34.6031	36.2735	38.0974	41.467
Non-Hispanic Black	50	24.9	28.4751	29.9622	31.5643	33.1989	34.4245	36.0617	37.8515	41.2738
Non-Hispanic Black	51	24.6986	28.2763	29.7998	31.386	33.005	34.2389	35.841	37.597	41.0653
Non-Hispanic Black	52	24.4949	28.0643	29.6287	31.2	32.8	34.0458	35.6112	37.3339	40.8409
Non-Hispanic Black	53	24.2886	27.8389	29.4483	31.0061	32.5837	33.845	35.3721	37.0625	40.6
Non-Hispanic Black	54	24.0796	27.6	29.2582	30.8039	32.3558	33.6358	35.1239	36.783	40.3423
Non-Hispanic Black	55	23.8679	27.3475	29.0579	30.5929	32.116	33.418	34.8662	36.4954	40.0675
Non-Hispanic Black	56	23.653	27.0814	28.8468	30.3728	31.8642	33.191	34.5991	36.2	39.7756
Non-Hispanic Black	57	23.4348	26.8018	28.6246	30.1433	31.6001	32.9542	34.3226	35.8971	39.4663
Non-Hispanic Black	58	23.213	26.5088	28.3907	29.9037	31.3236	32.7073	34.0366	35.5869	39.1399
Non-Hispanic Black	59	22.9872	26.2028	28.1448	29.6538	31.0346	32.4497	33.7413	35.2697	38.7966
Non-Hispanic Black	60	22.7573	25.8839	27.8865	29.3931	30.7329	32.1807	33.4366	34.946	38.4366
Non-Hispanic Black	61	22.5228	25.5526	27.6153	29.1212	30.4186	31.9	33.1228	34.6159	38.0604
Non-Hispanic Black	62	22.2834	25.2094	27.3309	28.8376	30.0917	31.6069	32.8	34.2801	37.6687
Non-Hispanic Black	63	22.0388	24.8548	27.033	28.5419	29.7521	31.3009	32.4684	33.9389	37.2621
Non-Hispanic Black	64	21.7885	24.4894	26.7212	28.2337	29.4	30.9815	32.1282	33.5927	36.8415
Non-Hispanic Black	65	21.5322	24.1139	26.3953	27.9127	29.0355	30.648	31.7798	33.2423	36.4077
Non-Hispanic Black	66	21.2695	23.7292	26.0549	27.5783	28.6587	30.3	31.4234	32.888	35.962
Non-Hispanic Black	67	21	23.3361	25.7	27.2302	28.2699	29.9369	31.0595	32.5306	35.5055
Non-Hispanic Black	68	20.7233	22.9356	25.3302	26.868	27.8693	29.5581	30.6885	32.1706	35.0395
Non-Hispanic Black	69	20.4389	22.5286	24.9455	26.4914	27.4572	29.1631	30.3109	31.8089	34.5655
Non-Hispanic Black	70	20.1466	22.1164	24.5456	26.1	27.034	28.7513	29.9271	31.446	34.0851
Non-Hispanic Black	71	19.8457	21.7	24.1305	25.6934	26.6	28.3223	29.5378	31.0829	33.6
Non-Hispanic Black	72	19.536	21.2808	23.7	25.2713	26.1557	27.8755	29.1435	30.7202	33.112
Non-Hispanic Black	73	19.217	20.86	23.2542	24.8333	25.7016	27.4104	28.745	30.359	32.6229
Non-Hispanic Black	74	18.8883	20.4391	22.793	24.3793	25.2382	26.9264	28.3429	30	32.135
Non-Hispanic Black	75	18.5494	20.0196	22.3164	23.9087	24.766	26.4231	27.9379	29.6442	31.6503
Non-Hispanic Black	76	18.2	19.6031	21.8245	23.4215	24.2857	25.9001	27.531	29.2927	31.1712
Non-Hispanic Black	77	17.8396	19.1911	21.3173	22.9172	23.7979	25.3567	27.1228	28.9463	30.7
Non-Hispanic Black	78	17.4677	18.7854	20.795	22.3957	23.3033	24.7925	26.7142	28.6063	30.2392
Non-Hispanic Black	79	17.084	18.3878	20.2577	21.8567	22.8026	24.2071	26.3063	28.2736	29.7915
Non-Hispanic Black	80	16.6881	18	19.7056	21.3	22.2967	23.6	25.9	27.9495	29.3596
Hispanic	6	8	8.4	8.8	9.80152	10.1	10.6587	11	12.0847	12.9
Hispanic	7	8.7	9.3	9.91028	10.6	11.1677	11.6	12.2862	13.4	14.5538
Hispanic	8	10.3324	11.1965	12.029	12.6269	13.3	13.8149	14.8	15.9608	17.5393
Hispanic	9	12.2504	13.3731	14.4	15.0268	15.7389	16.4	17.6179	18.8335	20.784
Hispanic	10	14.1573	15.5068	16.6889	17.4088	18.1371	18.9458	20.3315	21.6044	23.8326
Hispanic	11	15.9209	17.4582	18.7561	19.6	20.3407	21.2735	22.7703	24.1	26.5092
Hispanic	12	17.4894	19.176	20.5549	21.5335	22.2901	23.3161	24.8779	26.2621	28.7679
Hispanic	13	18.8506	20.6524	22.0831	23.1949	23.973	25.0618	26.6522	28.0878	30.6228
Hispanic	14	20.0119	21.9	23.3594	24.5953	25.4	26.5251	28.1164	29.5998	32.1138
Hispanic	15	20.9898	22.9405	24.4105	25.7575	26.5924	27.7323	29.3044	30.8316	33.2897
Hispanic	16	21.804	23.7987	25.2658	26.7085	27.5755	28.7136	30.2525	31.8198	34.2
Hispanic	17	22.475	24.499	25.9536	27.476	28.3751	29.4999	30.9965	32.6	34.8909
Hispanic	18	23.022	25.0647	26.5004	28.0863	29.0161	30.1199	31.5692	33.2052	35.4036
Hispanic	19	23.4631	25.5166	26.9293	28.5632	29.5214	30.6	32	33.6648	35.774
Hispanic	20	23.814	25.873	27.261	28.9281	29.9113	30.9634	32.3146	34.0049	36.0327
Hispanic	21	24.0889	26.1501	27.5129	29.2	30.2042	31.2304	32.5351	34.2478	36.2053
Hispanic	22	24.3	26.3617	27.7	29.395	30.4159	31.4187	32.6805	34.4126	36.313
Hispanic	23	24.4577	26.5194	27.835	29.5271	30.5602	31.5432	32.7668	34.5154	36.3733
Hispanic	24	24.5711	26.6331	27.9283	29.6082	30.6492	31.6168	32.8073	34.5698	36.4
Hispanic	25	24.6477	26.7112	27.9886	29.6483	30.6928	31.65	32.8131	34.587	36.4043
Hispanic	26	24.694	26.7605	28.0231	29.6558	30.7	31.6518	32.7933	34.5764	36.3948
Hispanic	27	24.7153	26.7865	28.0373	29.6378	30.678	31.6296	32.7552	34.5454	36.3779
Hispanic	28	24.7161	26.794	28.036	29.6	30.6329	31.5894	32.7046	34.5	36.3586
Hispanic	29	24.7	26.7865	28.0227	29.5471	30.57	31.5359	32.6462	34.445	36.34
Hispanic	30	24.67	26.7669	28	29.4827	30.4935	31.4732	32.5834	34.384	36.3243
Hispanic	31	24.6285	26.7375	27.97	29.41	30.4068	31.404	32.5189	34.3198	36.3125
Hispanic	32	24.5773	26.7	27.9341	29.3312	30.3129	31.3308	32.4545	34.2542	36.3049
Hispanic	33	24.5179	26.6555	27.8932	29.248	30.2138	31.255	32.3912	34.1887	36.301
Hispanic	34	24.4514	26.6048	27.8479	29.1616	30.1112	31.1779	32.3297	34.1238	36.3
Hispanic	35	24.3786	26.5484	27.7982	29.0729	30.0066	31.1	32.2702	34.0599	36.3005
Hispanic	36	24.3	26.4865	27.7441	28.9823	29.9007	31.0217	32.2125	33.9969	36.3008
Hispanic	37	24.2159	26.4191	27.6852	28.89	29.7942	30.9429	32.156	33.9344	36.2992
Hispanic	38	24.1265	26.3461	27.6212	28.796	29.6874	30.8633	32.1	33.8716	36.2936
Hispanic	39	24.0317	26.267	27.5514	28.7	29.5804	30.7826	32.0435	33.8078	36.282
Hispanic	40	23.9316	26.1814	27.475	28.6016	29.4731	30.7	31.9856	33.7421	36.2622
Hispanic	41	23.8257	26.0889	27.3915	28.5004	29.3651	30.6148	31.9249	33.6732	36.2323
Hispanic	42	23.714	25.9889	27.3	28.3957	29.2562	30.5263	31.8603	33.6	36.1902
Hispanic	43	23.5961	25.8809	27.1998	28.2869	29.1459	30.4334	31.7905	33.5214	36.1341
Hispanic	44	23.4717	25.7642	27.09	28.1732	29.0335	30.3353	31.7143	33.4362	36.0621
Hispanic	45	23.3404	25.6383	26.9702	28.0541	28.9184	30.231	31.6303	33.3431	35.9727
Hispanic	46	23.2019	25.5026	26.8394	27.9288	28.8	30.1195	31.5374	33.241	35.8645
Hispanic	47	23.0559	25.3567	26.6973	27.7965	28.6775	30	31.4343	33.1288	35.7361
Hispanic	48	22.9019	25.2	26.5432	27.6567	28.5501	29.8715	31.32	33.0055	35.5865
Hispanic	49	22.7399	25.0322	26.3767	27.5087	28.4172	29.7333	31.1935	32.8701	35.4149
Hispanic	50	22.5694	24.8528	26.1975	27.3519	28.2779	29.5845	31.0538	32.7217	35.2207
Hispanic	51	22.3903	24.6617	26.0053	27.1857	28.1316	29.4243	30.9	32.5595	35.0036
Hispanic	52	22.2024	24.4586	25.8	27.0098	27.9775	29.2522	30.7315	32.3829	34.7633
Hispanic	53	22.0057	24.2433	25.5816	26.8238	27.8149	29.0676	30.5475	32.1912	34.5
Hispanic	54	21.8	24.0159	25.3501	26.6272	27.6432	28.8699	30.3477	31.984	34.2141
Hispanic	55	21.5854	23.7764	25.1058	26.4199	27.4617	28.6588	30.1316	31.7609	33.9062
Hispanic	56	21.3619	23.525	24.8489	26.2017	27.2699	28.434	29.899	31.5219	33.577
Hispanic	57	21.1296	23.2617	24.58	25.9726	27.0672	28.1952	29.6497	31.2667	33.2279
Hispanic	58	20.8888	22.987	24.2995	25.7325	26.8532	27.9424	29.3837	30.9954	32.86
Hispanic	59	20.6397	22.7013	24.0081	25.4816	26.6273	27.6756	29.1012	30.7081	32.4751
Hispanic	60	20.3826	22.4051	23.7066	25.2201	26.3893	27.3947	28.8024	30.4052	32.075
Hispanic	61	20.118	22.099	23.396	24.9482	26.1387	27.1001	28.4878	30.0872	31.6618
Hispanic	62	19.8463	21.7836	23.0773	24.6664	25.8753	26.792	28.1578	29.7545	31.2379
Hispanic	63	19.568	21.4599	22.7516	24.375	25.5989	26.4709	27.8132	29.4079	30.8058
Hispanic	64	19.2838	21.1286	22.4203	24.0748	25.3094	26.1373	27.4547	29.0482	30.3685
Hispanic	65	18.9943	20.7908	22.0847	23.7664	25.0066	25.7917	27.0833	28.6764	29.929
Hispanic	66	18.7003	20.4475	21.7464	23.4506	24.6905	25.4349	26.7	28.2936	29.4907
Hispanic	67	18.4027	20.1	21.4071	23.1281	24.3612	25.0678	26.3061	27.901	29.057
Hispanic	68	18.1022	19.7495	21.0684	22.8	24.0186	24.6912	25.9029	27.5	28.6319
Hispanic	69	17.8	19.3974	20.7323	22.4673	23.6631	24.3063	25.4918	27.0921	28.2193
Hispanic	70	17.4969	19.0451	20.4008	22.1312	23.2948	23.9142	25.0746	26.6788	27.8234
Hispanic	71	17.1942	18.6942	20.076	21.793	22.9139	23.5161	24.6528	26.262	27.4487
Hispanic	72	16.8929	18.3463	19.7601	21.4538	22.5209	23.1134	24.2283	25.8435	27.1
Hispanic	73	16.5945	18.0033	19.4555	21.1153	22.1161	22.7075	23.8032	25.4253	26.7821
Hispanic	74	16.3	17.6668	19.1646	20.7788	21.7	22.3	23.3795	25.0096	26.5
Hispanic	75	16.011	17.3389	18.8899	20.446	21.2731	21.8926	22.9594	24.5985	26.2592
Hispanic	76	15.7288	17.0215	18.6341	20.1186	20.8361	21.487	22.5453	24.1945	26.065
Hispanic	77	15.455	16.7167	18.4	19.7984	20.3895	21.085	22.1397	23.8	25.9234
Hispanic	78	15.1912	16.4266	18.1905	19.4873	19.9341	20.6887	21.7451	23.4176	25.84
Hispanic	79	14.939	16.1536	18.0084	19.1871	19.4707	20.3	21.3643	23.0501	25.8211
Hispanic	80	14.7	15.9	17.857	18.9	19	19.9211	21	22.7002	25.873
Non-Hispanic White	6	7.6	8.5	8.7	8.9	9.9	10.3	10.6	10.7	11.7
Non-Hispanic White	7	8.79528	9.41288	9.9	10.7376	11.3016	11.8164	12.3553	13.0393	13.5233
Non-Hispanic White	8	10.6	11.3011	12.0732	13.1774	13.6707	14.2742	15	16.0705	16.7
Non-Hispanic White	9	12.5743	13.5	14.519	15.7	16.28	16.9576	17.8238	19.1477	20.1541
Non-Hispanic White	10	14.5114	15.698	16.9162	18.079	18.803	19.5453	20.5136	22	23.4243
Non-Hispanic White	11	16.3159	17.7513	19.1224	20.2237	21.1	21.9	22.9402	24.5269	26.329
Non-Hispanic White	12	17.9485	19.6	21.0828	22.1075	23.1217	23.9735	25.0624	26.7072	28.8175
Non-Hispanic White	13	19.3982	21.2263	22.7862	23.7349	24.8628	25.7612	26.8813	28.556	30.9
Non-Hispanic White	14	20.6688	22.6342	24.2429	25.1244	26.3391	27.2792	28.4176	30.1039	32.6133
Non-Hispanic White	15	21.7712	23.8379	25.4729	26.3	27.5755	28.5525	29.7	31.3869	34.0038
Non-Hispanic White	16	22.7196	24.8564	26.5	27.287	28.6	29.6092	30.7595	32.441	35.1193
Non-Hispanic White	17	23.5292	25.7098	27.3488	28.1099	29.4403	30.4773	31.6264	33.3	36.0047
Non-Hispanic White	18	24.2149	26.4181	28.0426	28.7913	30.1224	31.183	32.3284	33.9943	36.7005
Non-Hispanic White	19	24.7909	27	28.6031	29.3516	30.67	31.7502	32.8909	34.5508	37.2418
Non-Hispanic White	20	25.2705	27.4727	29.0498	29.8086	31.1041	32.2	33.3359	34.9927	37.6591
Non-Hispanic White	21	25.6656	27.8516	29.4	30.1782	31.4433	32.5512	33.683	35.3401	37.9778
Non-Hispanic White	22	25.9869	28.1505	29.6688	30.474	31.7034	32.8201	33.9488	35.6099	38.2192
Non-Hispanic White	23	26.2442	28.3814	29.8695	30.7077	31.8982	33.0207	34.1477	35.8166	38.4009
Non-Hispanic White	24	26.4461	28.5549	30.0136	30.8893	32.0395	33.165	34.2919	35.9722	38.5372
Non-Hispanic White	25	26.6	28.6802	30.1108	31.0275	32.1373	33.2632	34.3918	36.0866	38.6395
Non-Hispanic White	26	26.7127	28.7652	30.1696	31.1295	32.2	33.3241	34.4559	36.1683	38.7169
Non-Hispanic White	27	26.7901	28.8169	30.1971	31.2013	32.2346	33.3549	34.4915	36.2239	38.7762
Non-Hispanic White	28	26.8374	28.841	30.1994	31.2482	32.2469	33.3616	34.5045	36.2589	38.8229
Non-Hispanic White	29	26.8589	28.8427	30.1815	31.2743	32.2417	33.3494	34.5	36.2777	38.8606
Non-Hispanic White	30	26.8586	28.826	30.1476	31.2832	32.223	33.3224	34.4818	36.2839	38.892
Non-Hispanic White	31	26.8399	28.7945	30.1012	31.2778	32.1937	33.2838	34.453	36.2799	38.9187
Non-Hispanic White	32	26.8056	28.7512	30.0452	31.2602	32.1565	33.2365	34.4162	36.2678	38.9415
Non-Hispanic White	33	26.7583	28.6985	29.9817	31.2324	32.1131	33.1824	34.3732	36.2489	38.9605
Non-Hispanic White	34	26.7	28.6384	29.9126	31.1958	32.065	33.1231	34.3254	36.2243	38.9753
Non-Hispanic White	35	26.6325	28.5723	29.8391	31.1514	32.0131	33.0598	34.2738	36.1944	38.9851
Non-Hispanic White	36	26.5574	28.5016	29.7623	31.1	31.958	32.9932	34.2188	36.1594	38.9888
Non-Hispanic White	37	26.4757	28.4271	29.6829	31.0421	31.9	32.9238	34.1609	36.1193	38.9851
Non-Hispanic White	38	26.3884	28.3493	29.6013	30.9779	31.8392	32.8519	34.1	36.0738	38.9724
Non-Hispanic White	39	26.2964	28.2688	29.5175	30.9076	31.7755	32.7773	34.036	36.0225	38.9491
Non-Hispanic White	40	26.2001	28.1857	29.4317	30.8312	31.7085	32.7	33.9685	35.9648	38.9137
Non-Hispanic White	41	26.1	28.1	29.3436	30.7485	31.6379	32.6195	33.897	35.9	38.8645
Non-Hispanic White	42	25.9963	28.0116	29.2529	30.6591	31.5629	32.5354	33.8211	35.8274	38.8
Non-Hispanic White	43	25.889	27.9202	29.1592	30.5629	31.4831	32.4471	33.74	35.7463	38.7187
Non-Hispanic White	44	25.7783	27.8254	29.062	30.4593	31.3976	32.3539	33.653	35.6558	38.6191
Non-Hispanic White	45	25.6638	27.7268	28.9606	30.348	31.3058	32.2552	33.5593	35.5552	38.5002
Non-Hispanic White	46	25.5455	27.6238	28.8544	30.2284	31.2069	32.1503	33.4583	35.4438	38.3608
Non-Hispanic White	47	25.4231	27.5158	28.7427	30.1	31.1	32.0383	33.349	35.3207	38.2
Non-Hispanic White	48	25.296	27.4022	28.6249	29.9624	30.9844	31.9186	33.2308	35.1853	38.0171
Non-Hispanic White	49	25.1639	27.2822	28.5	29.815	30.8594	31.7903	33.1029	35.037	37.8116
Non-Hispanic White	50	25.0263	27.1551	28.3674	29.6573	30.7241	31.6526	32.9646	34.8753	37.5832
Non-Hispanic White	51	24.8826	27.0201	28.2264	29.4888	30.5778	31.5049	32.8153	34.6995	37.3318
Non-Hispanic White	52	24.7322	26.8765	28.0761	29.3091	30.4199	31.3465	32.6541	34.5094	37.0576
Non-Hispanic White	53	24.5744	26.7235	27.9159	29.1177	30.2498	31.1766	32.4807	34.3046	36.7609
Non-Hispanic White	54	24.4086	26.5603	27.7449	28.9142	30.0667	30.9946	32.2944	34.0848	36.4423
Non-Hispanic White	55	24.234	26.3861	27.5626	28.6982	29.8702	30.8	32.0948	33.85	36.1027
Non-Hispanic White	56	24.0498	26.2	27.3683	28.4694	29.6599	30.5922	31.8814	33.6	35.7431
Non-Hispanic White	57	23.8553	26.0014	27.1612	28.2275	29.4352	30.3706	31.6541	33.3349	35.3649
Non-Hispanic White	58	23.6498	25.7894	26.9409	27.9722	29.1959	30.1349	31.4124	33.0549	34.9695
Non-Hispanic White	59	23.4323	25.5633	26.7068	27.7034	28.9415	29.8847	31.1562	32.7602	34.5589
Non-Hispanic White	60	23.202	25.3224	26.4583	27.4209	28.6721	29.6197	30.8854	32.4512	34.135
Non-Hispanic White	61	22.9582	25.0659	26.1949	27.1245	28.3872	29.3396	30.6	32.1284	33.7
Non-Hispanic White	62	22.7	24.7932	25.9163	26.8142	28.087	29.0442	30.3	31.7922	33.2565
Non-Hispanic White	63	22.4265	24.5036	25.6221	26.4899	27.7714	28.7334	29.9855	31.4435	32.8072
Non-Hispanic White	64	22.1368	24.1965	25.3119	26.1519	27.4404	28.4072	29.6567	31.0829	32.3551
Non-Hispanic White	65	21.8301	23.8713	24.9854	25.8	27.0942	28.0655	29.314	30.7113	31.9034
Non-Hispanic White	66	21.5055	23.5273	24.6424	25.4345	26.733	27.7084	28.9576	30.3298	31.4554
Non-Hispanic White	67	21.1622	23.1641	24.2828	25.0556	26.3571	27.3362	28.5881	29.9394	31.0148
Non-Hispanic White	68	20.7992	22.7811	23.9063	24.6636	25.9669	26.9489	28.206	29.5414	30.5854
Non-Hispanic White	69	20.4158	22.3778	23.5129	24.2587	25.5627	26.5468	27.8118	29.137	30.1714
Non-Hispanic White	70	20.0109	21.9538	23.1026	23.8413	25.1452	26.1304	27.4063	28.7276	29.7769
Non-Hispanic White	71	19.5839	21.5087	22.6755	23.4119	24.7149	25.7	26.9902	28.3147	29.4066
Non-Hispanic White	72	19.1338	21.0421	22.2314	22.9709	24.2725	25.2561	26.5644	27.9	29.0651
Non-Hispanic White	73	18.6597	20.5536	21.7707	22.5188	23.8187	24.7993	26.1298	27.4851	28.7573
Non-Hispanic White	74	18.1608	20.0429	21.2935	22.0562	23.3543	24.3302	25.6875	27.0719	28.4883
Non-Hispanic White	75	17.6363	19.5098	20.8	21.5838	22.8802	23.8495	25.2385	26.6622	28.2634
Non-Hispanic White	76	17.0853	18.954	20.2905	21.1023	22.3974	23.3578	24.784	26.258	28.0882
Non-Hispanic White	77	16.507	18.3752	19.7653	20.6123	21.9068	22.8562	24.3251	25.8615	27.9682
Non-Hispanic White	78	15.9005	17.7734	19.2249	20.1147	21.4096	22.3453	23.8634	25.4747	27.9095
Non-Hispanic White	79	15.2651	17.1484	18.6696	19.6103	20.9069	21.8263	23.4	25.1	27.918
Non-Hispanic White	80	14.6	16.5	18.1	19.1	20.4	21.3	22.9365	24.7397	28
