# Supplementary material for: Absolute and Body Mass Index Normalized Handgrip Strength Percentiles by Gender, Ethnicity, and Hand Dominance in Americans
Source: Adv Geriatr Med Res. Author manuscript; Available in PMC 2020 Jan 10. (PMC6954001; doi:10.20900/agmr20200005)
Supplement: 3 [file NIHMS1066034-supplement-3.xlsx]

## Sheet: Males
Ethnicity	Age (Years)	10th Quantile	20th Quantile	30th Quantile	40th Quantile	50th Quantile	60th Quantile	70th Quantile	80th Quantile	90th Quantile
Non-Hispanic Asian	6	0.584416	0.61828	0.661972	0.704225	0.7125	0.737226	0.775641	0.873016	0.93617
Non-Hispanic Asian	7	0.535909	0.555928	0.593137	0.619883	0.666262	0.679754	0.746957	0.851562	0.904253
Non-Hispanic Asian	8	0.592593	0.615385	0.655058	0.680908	0.740741	0.754568	0.842878	0.949667	1.01935
Non-Hispanic Asian	9	0.688589	0.724637	0.769758	0.801597	0.864057	0.884251	0.987179	1.0952	1.19026
Non-Hispanic Asian	10	0.793317	0.848803	0.899867	0.940643	1.00148	1.03098	1.14336	1.25305	1.37356
Non-Hispanic Asian	11	0.892783	0.970882	1.02742	1.07802	1.13613	1.17609	1.29395	1.40606	1.54867
Non-Hispanic Asian	12	0.981106	1.08291	1.14419	1.20442	1.26012	1.31066	1.431	1.54615	1.7064
Non-Hispanic Asian	13	1.05645	1.1816	1.2469	1.31602	1.37026	1.43085	1.55148	1.67004	1.84342
Non-Hispanic Asian	14	1.11898	1.26615	1.33488	1.4119	1.46576	1.53555	1.6549	1.77694	1.95938
Non-Hispanic Asian	15	1.16977	1.337	1.40875	1.49259	1.5471	1.62505	1.74205	1.86738	2.05544
Non-Hispanic Asian	16	1.21031	1.39524	1.46976	1.55935	1.61537	1.70035	1.8143	1.94256	2.13343
Non-Hispanic Asian	17	1.24216	1.44221	1.51938	1.61371	1.67192	1.76281	1.8733	2.00396	2.19547
Non-Hispanic Asian	18	1.2668	1.47931	1.55913	1.65726	1.71816	1.81385	1.92071	2.05314	2.24364
Non-Hispanic Asian	19	1.28562	1.50792	1.59047	1.69156	1.75544	1.85491	1.9581	2.09163	2.27997
Non-Hispanic Asian	20	1.2998	1.52933	1.61472	1.71803	1.78505	1.88733	1.98696	2.12088	2.30628
Non-Hispanic Asian	21	1.3104	1.54468	1.63307	1.73796	1.80813	1.91234	2.0086	2.14222	2.32423
Non-Hispanic Asian	22	1.31829	1.55503	1.64657	1.75247	1.82571	1.93107	2.0242	2.15685	2.33527
Non-Hispanic Asian	23	1.3242	1.56128	1.65612	1.76256	1.83869	1.9445	2.03478	2.16585	2.34068
Non-Hispanic Asian	24	1.32873	1.56422	1.6625	1.76908	1.84786	1.95351	2.04124	2.17015	2.34154
Non-Hispanic Asian	25	1.33236	1.56454	1.66636	1.77274	1.8539	1.95885	2.04433	2.17061	2.33881
Non-Hispanic Asian	26	1.33547	1.56282	1.66825	1.77415	1.85737	1.9612	2.04472	2.16794	2.33328
Non-Hispanic Asian	27	1.33836	1.55956	1.66863	1.77383	1.85878	1.96111	2.04296	2.16278	2.32564
Non-Hispanic Asian	28	1.34123	1.55517	1.66787	1.77219	1.85854	1.95908	2.03952	2.15567	2.31643
Non-Hispanic Asian	29	1.34423	1.55	1.66627	1.76959	1.857	1.95551	2.03478	2.14709	2.30615
Non-Hispanic Asian	30	1.34748	1.54434	1.66407	1.76628	1.85444	1.95076	2.02908	2.13744	2.29515
Non-Hispanic Asian	31	1.35101	1.5384	1.66146	1.76249	1.85109	1.94511	2.02266	2.12704	2.28377
Non-Hispanic Asian	32	1.35484	1.53239	1.65857	1.7584	1.84715	1.93881	2.01575	2.11619	2.27224
Non-Hispanic Asian	33	1.35895	1.52643	1.65551	1.75411	1.84276	1.93205	2.00851	2.10512	2.26075
Non-Hispanic Asian	34	1.36331	1.52063	1.65234	1.74972	1.83805	1.925	2.00107	2.09402	2.24944
Non-Hispanic Asian	35	1.36785	1.51507	1.64911	1.7453	1.83309	1.91776	1.99353	2.08304	2.23842
Non-Hispanic Asian	36	1.37249	1.50979	1.64582	1.74086	1.82796	1.91045	1.98595	2.07231	2.22775
Non-Hispanic Asian	37	1.37715	1.50482	1.64249	1.73642	1.82269	1.90312	1.97838	2.06192	2.21747
Non-Hispanic Asian	38	1.38172	1.50016	1.6391	1.73197	1.81731	1.89582	1.97085	2.05192	2.20759
Non-Hispanic Asian	39	1.3861	1.4958	1.63561	1.72749	1.81182	1.88859	1.96336	2.04236	2.1981
Non-Hispanic Asian	40	1.3902	1.49172	1.63198	1.72295	1.80623	1.88143	1.95591	2.03327	2.18897
Non-Hispanic Asian	41	1.39388	1.48787	1.62817	1.71831	1.80051	1.87435	1.94847	2.02465	2.18016
Non-Hispanic Asian	42	1.39707	1.48421	1.62413	1.71351	1.79465	1.86732	1.94103	2.01648	2.17162
Non-Hispanic Asian	43	1.39964	1.48068	1.6198	1.70851	1.78863	1.86033	1.93355	2.00875	2.16328
Non-Hispanic Asian	44	1.40149	1.47723	1.61513	1.70325	1.7824	1.85335	1.92598	2.00141	2.15507
Non-Hispanic Asian	45	1.40255	1.47378	1.61007	1.69767	1.77593	1.84634	1.9183	1.99442	2.14693
Non-Hispanic Asian	46	1.4027	1.47027	1.60454	1.69172	1.76919	1.83926	1.91044	1.98773	2.13876
Non-Hispanic Asian	47	1.40188	1.46662	1.59851	1.68534	1.76214	1.83206	1.90237	1.98128	2.1305
Non-Hispanic Asian	48	1.4	1.46276	1.59192	1.67848	1.75473	1.82468	1.89403	1.975	2.12206
Non-Hispanic Asian	49	1.397	1.45861	1.58473	1.67109	1.74693	1.81709	1.88538	1.96881	2.11336
Non-Hispanic Asian	50	1.39282	1.4541	1.57689	1.66312	1.7387	1.80923	1.87638	1.96265	2.10432
Non-Hispanic Asian	51	1.38741	1.44915	1.56836	1.65454	1.73	1.80104	1.86697	1.95642	2.09486
Non-Hispanic Asian	52	1.38074	1.4437	1.55912	1.6453	1.72081	1.79247	1.85712	1.95004	2.08491
Non-Hispanic Asian	53	1.37276	1.43766	1.54913	1.63537	1.71108	1.78347	1.84679	1.94344	2.0744
Non-Hispanic Asian	54	1.36346	1.43097	1.53838	1.62473	1.7008	1.77399	1.83594	1.93652	2.06327
Non-Hispanic Asian	55	1.35283	1.42356	1.52684	1.61337	1.68994	1.76397	1.82455	1.9292	2.05144
Non-Hispanic Asian	56	1.34087	1.41537	1.51453	1.60126	1.67848	1.75337	1.81258	1.92139	2.03886
Non-Hispanic Asian	57	1.32758	1.40633	1.50142	1.58841	1.66641	1.74215	1.80002	1.913	2.02549
Non-Hispanic Asian	58	1.31299	1.39639	1.48754	1.57481	1.6537	1.73025	1.78684	1.90394	2.01128
Non-Hispanic Asian	59	1.29713	1.3855	1.4729	1.56048	1.64037	1.71765	1.77304	1.89412	1.99618
Non-Hispanic Asian	60	1.28003	1.3736	1.45751	1.54543	1.6264	1.7043	1.7586	1.88346	1.98017
Non-Hispanic Asian	61	1.26175	1.36065	1.44141	1.52968	1.6118	1.69017	1.74352	1.87187	1.96321
Non-Hispanic Asian	62	1.24234	1.3466	1.42463	1.51327	1.59657	1.67523	1.72781	1.85927	1.94528
Non-Hispanic Asian	63	1.22188	1.33142	1.40722	1.49624	1.58073	1.65945	1.71148	1.84557	1.92638
Non-Hispanic Asian	64	1.20044	1.31507	1.38922	1.47863	1.5643	1.64281	1.69454	1.83069	1.9065
Non-Hispanic Asian	65	1.17812	1.29753	1.37071	1.4605	1.5473	1.62528	1.67701	1.81456	1.88563
Non-Hispanic Asian	66	1.15502	1.27876	1.35174	1.4419	1.52976	1.60686	1.65891	1.79709	1.86378
Non-Hispanic Asian	67	1.13124	1.25875	1.33239	1.42292	1.51171	1.58754	1.64029	1.77821	1.84097
Non-Hispanic Asian	68	1.10691	1.23749	1.31274	1.40361	1.49319	1.56729	1.62116	1.75785	1.81721
Non-Hispanic Asian	69	1.08215	1.21495	1.29289	1.38408	1.47424	1.54613	1.60159	1.73594	1.79254
Non-Hispanic Asian	70	1.0571	1.19114	1.27291	1.36441	1.45492	1.52404	1.58161	1.7124	1.76699
Non-Hispanic Asian	71	1.03191	1.16605	1.25293	1.3447	1.43528	1.50104	1.56128	1.68717	1.74059
Non-Hispanic Asian	72	1.00674	1.13969	1.23305	1.32505	1.41538	1.47713	1.54067	1.66018	1.71341
Non-Hispanic Asian	73	0.98175	1.11205	1.21339	1.30559	1.39528	1.45233	1.51983	1.63139	1.68548
Non-Hispanic Asian	74	0.957114	1.08316	1.19408	1.28643	1.37505	1.42665	1.49884	1.60072	1.65689
Non-Hispanic Asian	75	0.933015	1.05302	1.17524	1.26771	1.35478	1.40012	1.47777	1.56812	1.62769
Non-Hispanic Asian	76	0.909646	1.02167	1.15702	1.24955	1.33453	1.37275	1.45671	1.53353	1.59796
Non-Hispanic Asian	77	0.887206	0.989112	1.13957	1.2321	1.31439	1.34458	1.43575	1.49692	1.56779
Non-Hispanic Asian	78	0.865904	0.95539	1.12303	1.21552	1.29446	1.31564	1.41498	1.45822	1.53726
Non-Hispanic Asian	80	0.827586	0.884581	1.09334	1.18556	1.25561	1.25561	1.37441	1.37441	1.47552
Non-Hispanic Black	6	0.49359	0.575221	0.686667	0.738562	0.785276	0.834356	0.891892	0.9375	1.00617
Non-Hispanic Black	7	0.581683	0.628866	0.66875	0.705111	0.739091	0.800526	0.861531	0.911035	0.974684
Non-Hispanic Black	8	0.678363	0.726023	0.75533	0.788732	0.829032	0.898374	0.960265	1.01477	1.08501
Non-Hispanic Black	9	0.771759	0.83583	0.880146	0.918026	0.971969	1.04762	1.11107	1.17178	1.25421
Non-Hispanic Black	10	0.857191	0.944027	1.01214	1.05879	1.12818	1.20967	1.27631	1.34408	1.4411
Non-Hispanic Black	11	0.933184	1.0442	1.13691	1.19464	1.27869	1.36593	1.43744	1.51272	1.62494
Non-Hispanic Black	12	0.999712	1.13379	1.24828	1.3181	1.41492	1.50791	1.58563	1.66854	1.79553
Non-Hispanic Black	13	1.05738	1.21217	1.34422	1.42632	1.53362	1.63229	1.71717	1.80752	1.94833
Non-Hispanic Black	14	1.10705	1.27968	1.42481	1.51879	1.63429	1.73845	1.83105	1.92846	2.08183
Non-Hispanic Black	15	1.14962	1.33711	1.4911	1.59623	1.71781	1.82717	1.9277	2.03162	2.19617
Non-Hispanic Black	16	1.18598	1.38542	1.54458	1.65992	1.78571	1.89989	2.00825	2.11806	2.29238
Non-Hispanic Black	17	1.21691	1.42563	1.58688	1.71135	1.83976	1.95829	2.07418	2.1892	2.3719
Non-Hispanic Black	18	1.24314	1.45871	1.61959	1.75206	1.88176	2.00413	2.12707	2.24661	2.43636
Non-Hispanic Black	19	1.26529	1.48556	1.64419	1.78351	1.91345	2.0391	2.16848	2.29185	2.48742
Non-Hispanic Black	20	1.28392	1.50702	1.66202	1.80707	1.9364	2.06475	2.19988	2.32642	2.52666
Non-Hispanic Black	21	1.29947	1.52381	1.67425	1.82396	1.95203	2.0825	2.22265	2.35175	2.55561
Non-Hispanic Black	22	1.31236	1.53659	1.6819	1.83525	1.96161	2.09361	2.23803	2.36911	2.57566
Non-Hispanic Black	23	1.32292	1.54592	1.68587	1.84189	1.96622	2.09921	2.24713	2.37968	2.58807
Non-Hispanic Black	24	1.33144	1.5523	1.68689	1.84471	1.96682	2.10025	2.25093	2.38451	2.59398
Non-Hispanic Black	25	1.33817	1.55616	1.68558	1.84442	1.96422	2.09759	2.25032	2.38454	2.59443
Non-Hispanic Black	26	1.34332	1.55788	1.68249	1.84162	1.95911	2.09194	2.24605	2.38059	2.59032
Non-Hispanic Black	27	1.34705	1.55777	1.67804	1.83682	1.95207	2.08394	2.23881	2.37339	2.58247
Non-Hispanic Black	28	1.34951	1.5561	1.67258	1.83046	1.94358	2.07411	2.22916	2.36359	2.57159
Non-Hispanic Black	29	1.35083	1.55312	1.6664	1.8229	1.93406	2.06289	2.21761	2.35175	2.55832
Non-Hispanic Black	30	1.3511	1.54902	1.65973	1.81443	1.92383	2.05065	2.20459	2.33835	2.5432
Non-Hispanic Black	31	1.35041	1.54397	1.65274	1.80531	1.91317	2.03771	2.19048	2.32381	2.5267
Non-Hispanic Black	32	1.34883	1.53812	1.64556	1.79572	1.90227	2.02433	2.17558	2.30851	2.50925
Non-Hispanic Black	33	1.34642	1.53158	1.63829	1.78583	1.89131	2.0107	2.16017	2.29273	2.49121
Non-Hispanic Black	34	1.34323	1.52446	1.631	1.77577	1.88042	1.997	2.14446	2.27675	2.47286
Non-Hispanic Black	35	1.33928	1.51684	1.62372	1.76562	1.86968	1.98335	2.12865	2.26078	2.45448
Non-Hispanic Black	36	1.33463	1.50879	1.61648	1.75545	1.85915	1.96984	2.11288	2.24501	2.43628
Non-Hispanic Black	37	1.32929	1.50037	1.60927	1.74531	1.84888	1.95657	2.09726	2.22957	2.41843
Non-Hispanic Black	38	1.32329	1.49162	1.60208	1.73522	1.83887	1.94356	2.0819	2.21459	2.40108
Non-Hispanic Black	39	1.31665	1.48258	1.59489	1.72521	1.82912	1.93085	2.06688	2.20016	2.38433
Non-Hispanic Black	40	1.30937	1.47329	1.58767	1.71528	1.81963	1.91846	2.05223	2.18633	2.36828
Non-Hispanic Black	41	1.30149	1.46376	1.58039	1.70541	1.81036	1.90638	2.03799	2.17315	2.35299
Non-Hispanic Black	42	1.29301	1.45402	1.57299	1.69559	1.80128	1.8946	2.0242	2.16064	2.33848
Non-Hispanic Black	43	1.28395	1.44408	1.56544	1.6858	1.79235	1.8831	2.01084	2.14881	2.32479
Non-Hispanic Black	44	1.27431	1.43395	1.5577	1.67601	1.78351	1.87186	1.99792	2.13765	2.3119
Non-Hispanic Black	45	1.26411	1.42364	1.54972	1.66619	1.77472	1.86084	1.98543	2.12714	2.29981
Non-Hispanic Black	46	1.25337	1.41315	1.54146	1.65631	1.76593	1.85	1.97333	2.11724	2.28847
Non-Hispanic Black	47	1.2421	1.4025	1.53288	1.64635	1.75708	1.83931	1.96161	2.1079	2.27786
Non-Hispanic Black	48	1.2303	1.39169	1.52394	1.63625	1.74813	1.82871	1.95023	2.09908	2.26791
Non-Hispanic Black	49	1.21801	1.38073	1.51462	1.62601	1.73901	1.81817	1.93914	2.09071	2.25855
Non-Hispanic Black	50	1.20524	1.36961	1.50488	1.61558	1.72969	1.80765	1.92831	2.08271	2.24972
Non-Hispanic Black	51	1.192	1.35834	1.4947	1.60494	1.72011	1.7971	1.91768	2.07501	2.24133
Non-Hispanic Black	52	1.17833	1.34693	1.48407	1.59406	1.71023	1.78649	1.90722	2.06753	2.23328
Non-Hispanic Black	53	1.16423	1.33539	1.47298	1.58293	1.70002	1.77576	1.89686	2.06018	2.22549
Non-Hispanic Black	54	1.14975	1.32373	1.46142	1.57152	1.68945	1.7649	1.88655	2.05287	2.21784
Non-Hispanic Black	55	1.1349	1.31195	1.4494	1.55982	1.67848	1.75386	1.87626	2.0455	2.21023
Non-Hispanic Black	56	1.11971	1.30006	1.43693	1.54783	1.66708	1.74261	1.86591	2.03797	2.20255
Non-Hispanic Black	57	1.10422	1.28809	1.42402	1.53554	1.65526	1.73112	1.85546	2.03019	2.19469
Non-Hispanic Black	58	1.08846	1.27603	1.4107	1.52294	1.64298	1.71939	1.84487	2.02205	2.18651
Non-Hispanic Black	59	1.07247	1.26392	1.397	1.51006	1.63026	1.70738	1.83407	2.01344	2.1779
Non-Hispanic Black	60	1.05628	1.25177	1.38295	1.49688	1.61708	1.69508	1.82301	2.00426	2.16873
Non-Hispanic Black	61	1.03994	1.2396	1.36862	1.48344	1.60346	1.68249	1.81166	1.9944	2.15888
Non-Hispanic Black	62	1.02348	1.22743	1.35404	1.46976	1.58941	1.6696	1.79997	1.98376	2.14821
Non-Hispanic Black	63	1.00696	1.21529	1.33928	1.45585	1.57494	1.65642	1.78788	1.97222	2.13659
Non-Hispanic Black	64	0.990421	1.20321	1.32441	1.44175	1.5601	1.64293	1.77536	1.95967	2.12389
Non-Hispanic Black	65	0.973914	1.19121	1.30951	1.4275	1.54491	1.62917	1.76237	1.94601	2.10998
Non-Hispanic Black	66	0.957489	1.17934	1.29465	1.41315	1.52941	1.61514	1.74887	1.93112	2.09472
Non-Hispanic Black	67	0.941203	1.16762	1.27994	1.39873	1.51365	1.60087	1.73483	1.91491	2.07798
Non-Hispanic Black	68	0.925111	1.1561	1.26546	1.38432	1.49769	1.58638	1.72021	1.89725	2.05962
Non-Hispanic Black	69	0.909273	1.14481	1.25133	1.36996	1.48159	1.5717	1.70498	1.87805	2.03951
Non-Hispanic Black	70	0.893749	1.13379	1.23766	1.35572	1.46541	1.55687	1.68912	1.85719	2.0175
Non-Hispanic Black	71	0.878604	1.1231	1.22457	1.34168	1.44922	1.54194	1.6726	1.83457	1.99347
Non-Hispanic Black	72	0.863902	1.11278	1.21219	1.32791	1.43312	1.52695	1.6554	1.81009	1.96728
Non-Hispanic Black	73	0.849711	1.10287	1.20064	1.3145	1.41719	1.51195	1.6375	1.78364	1.93879
Non-Hispanic Black	74	0.836101	1.09343	1.19008	1.30152	1.40152	1.497	1.61889	1.75511	1.90787
Non-Hispanic Black	75	0.823144	1.08453	1.18065	1.28908	1.38622	1.48217	1.59955	1.72442	1.87439
Non-Hispanic Black	76	0.810914	1.0762	1.1725	1.27728	1.37139	1.46753	1.57948	1.69145	1.83821
Non-Hispanic Black	77	0.799486	1.06852	1.1658	1.26622	1.35714	1.45314	1.55866	1.65611	1.7992
Non-Hispanic Black	78	0.788938	1.06154	1.16072	1.256	1.34361	1.43909	1.5371	1.61829	1.75722
Non-Hispanic Black	79	0.779351	1.05533	1.15743	1.24675	1.3309	1.42547	1.51479	1.57792	1.71216
Non-Hispanic Black	80	0.770806	1.04996	1.15612	1.23858	1.31917	1.41235	1.49174	1.53488	1.66387
Hispanic	6	0.515	0.551724	0.585106	0.623529	0.684932	0.740196	0.773633	0.832168	0.894889
Hispanic	7	0.436424	0.493891	0.517073	0.554348	0.604751	0.655683	0.706897	0.761927	0.796407
Hispanic	8	0.48574	0.558659	0.588234	0.635502	0.686685	0.737226	0.796182	0.856209	0.905193
Hispanic	9	0.584394	0.670639	0.713407	0.774043	0.832258	0.885159	0.948454	1.01629	1.09447
Hispanic	10	0.695652	0.794286	0.852297	0.926184	0.994513	1.05158	1.11856	1.19454	1.30402
Hispanic	11	0.802488	0.912938	0.985921	1.07145	1.15108	1.21342	1.28445	1.36789	1.50532
Hispanic	12	0.897561	1.01928	1.10588	1.20089	1.29189	1.36007	1.43579	1.52564	1.68566
Hispanic	13	0.978387	1.11074	1.20913	1.3114	1.41315	1.48736	1.56833	1.66351	1.84039
Hispanic	14	1.0449	1.18712	1.29538	1.40283	1.51429	1.59446	1.68103	1.78057	1.96896
Hispanic	15	1.09819	1.2494	1.36565	1.47644	1.59636	1.68222	1.77454	1.87763	2.07288
Hispanic	16	1.13983	1.29905	1.42157	1.53414	1.66119	1.75233	1.8503	1.95628	2.15459
Hispanic	17	1.17153	1.33774	1.46499	1.57804	1.71084	1.80678	1.91012	2.01852	2.21686
Hispanic	18	1.19497	1.36711	1.49772	1.61022	1.74742	1.84764	1.95591	2.06637	2.26248
Hispanic	19	1.21167	1.38867	1.52149	1.63262	1.77295	1.87688	1.98954	2.10183	2.29406
Hispanic	20	1.22299	1.40381	1.53784	1.64698	1.78926	1.89634	2.01275	2.12673	2.31402
Hispanic	21	1.23012	1.41374	1.54814	1.65485	1.79798	1.90767	2.02715	2.14275	2.32446
Hispanic	22	1.23404	1.4195	1.55359	1.65758	1.80055	1.91232	2.03418	2.15137	2.32727
Hispanic	23	1.2356	1.42199	1.55521	1.65629	1.79823	1.91158	2.0351	2.15391	2.32405
Hispanic	24	1.23548	1.42197	1.55387	1.65195	1.79208	1.90656	2.03104	2.15152	2.31618
Hispanic	25	1.23424	1.42005	1.55028	1.64538	1.78303	1.8982	2.02297	2.14518	2.30483
Hispanic	26	1.23233	1.41677	1.54505	1.63725	1.77183	1.88731	2.01174	2.13575	2.29097
Hispanic	27	1.23007	1.41254	1.53867	1.62808	1.75913	1.87458	1.99809	2.12395	2.27542
Hispanic	28	1.22774	1.40769	1.53153	1.61833	1.74545	1.86057	1.98262	2.11039	2.25883
Hispanic	29	1.22552	1.40249	1.52396	1.60833	1.73124	1.84576	1.96587	2.0956	2.24175
Hispanic	30	1.22353	1.39713	1.51619	1.59836	1.71682	1.83053	1.94829	2.07999	2.22459
Hispanic	31	1.22185	1.39178	1.50841	1.5886	1.70249	1.81519	1.93024	2.06391	2.20769
Hispanic	32	1.22051	1.38652	1.50075	1.5792	1.68844	1.79999	1.91203	2.04767	2.19129
Hispanic	33	1.21951	1.38143	1.4933	1.57025	1.67483	1.78511	1.89392	2.03147	2.17557
Hispanic	34	1.21882	1.37655	1.48612	1.56181	1.66176	1.7707	1.8761	2.0155	2.16064
Hispanic	35	1.21839	1.37187	1.47922	1.55387	1.64932	1.75686	1.85874	1.9999	2.14658
Hispanic	36	1.21814	1.36739	1.47262	1.54645	1.63754	1.74364	1.84194	1.98475	2.13339
Hispanic	37	1.218	1.36308	1.46628	1.53949	1.62641	1.73109	1.8258	1.97013	2.12109
Hispanic	38	1.21788	1.35889	1.46017	1.53296	1.61594	1.7192	1.81038	1.95607	2.10961
Hispanic	39	1.21768	1.35478	1.45425	1.52679	1.60608	1.70797	1.7957	1.94258	2.0989
Hispanic	40	1.2173	1.35069	1.44846	1.52089	1.5968	1.69736	1.78179	1.92965	2.08888
Hispanic	41	1.21665	1.34656	1.44273	1.5152	1.58802	1.68734	1.76864	1.91728	2.07944
Hispanic	42	1.21563	1.34231	1.437	1.50961	1.57969	1.67784	1.75622	1.90541	2.07048
Hispanic	43	1.21413	1.33788	1.43119	1.50405	1.57172	1.66879	1.74451	1.89401	2.06188
Hispanic	44	1.21208	1.33321	1.42525	1.49842	1.56404	1.66013	1.73346	1.88302	2.05351
Hispanic	45	1.20939	1.32823	1.4191	1.49263	1.55656	1.65178	1.72301	1.87237	2.04527
Hispanic	46	1.20599	1.32288	1.41267	1.4866	1.54921	1.64365	1.71312	1.862	2.03701
Hispanic	47	1.20181	1.3171	1.40591	1.48025	1.5419	1.63568	1.70371	1.85184	2.02863
Hispanic	48	1.19678	1.31085	1.39877	1.4735	1.53455	1.62776	1.69471	1.84181	2.01999
Hispanic	49	1.19088	1.30407	1.39118	1.46628	1.52708	1.61983	1.68605	1.83184	2.01098
Hispanic	50	1.18404	1.29674	1.38311	1.45852	1.51942	1.6118	1.67766	1.82186	2.0015
Hispanic	51	1.17626	1.28882	1.37453	1.45018	1.51151	1.6036	1.66946	1.81179	1.99143
Hispanic	52	1.1675	1.28028	1.3654	1.44121	1.50327	1.59515	1.66137	1.80156	1.98069
Hispanic	53	1.15778	1.2711	1.3557	1.43157	1.49466	1.58639	1.65332	1.7911	1.9692
Hispanic	54	1.14709	1.26129	1.34542	1.42123	1.48561	1.57724	1.64524	1.78034	1.95686
Hispanic	55	1.13546	1.25084	1.33456	1.41017	1.47609	1.56765	1.63704	1.76923	1.94361
Hispanic	56	1.12292	1.23976	1.32312	1.39839	1.46607	1.55757	1.62866	1.7577	1.9294
Hispanic	57	1.1095	1.22807	1.31113	1.38588	1.45551	1.54695	1.62002	1.7457	1.91418
Hispanic	58	1.09527	1.21579	1.29859	1.37266	1.44439	1.53574	1.61107	1.73319	1.89791
Hispanic	59	1.0803	1.20297	1.28556	1.35874	1.4327	1.52391	1.60174	1.7201	1.88057
Hispanic	60	1.06465	1.18964	1.27207	1.34417	1.42043	1.51143	1.59196	1.70642	1.86214
Hispanic	61	1.04843	1.17586	1.25817	1.32899	1.4076	1.49828	1.58169	1.6921	1.84262
Hispanic	62	1.03174	1.1617	1.24393	1.31324	1.39421	1.48445	1.57086	1.67711	1.82202
Hispanic	63	1.01469	1.14722	1.22943	1.297	1.38028	1.46993	1.55944	1.66144	1.80036
Hispanic	64	0.997412	1.13252	1.21473	1.28033	1.36585	1.45472	1.54737	1.64506	1.77768
Hispanic	65	0.980043	1.11767	1.19995	1.26334	1.35096	1.43882	1.53462	1.62797	1.75402
Hispanic	66	0.962733	1.10278	1.18517	1.2461	1.33565	1.42226	1.52116	1.61017	1.72944
Hispanic	67	0.945645	1.08795	1.17052	1.22874	1.31998	1.40505	1.50694	1.59165	1.704
Hispanic	68	0.928953	1.07331	1.1561	1.21136	1.30401	1.38722	1.49196	1.57244	1.67779
Hispanic	69	0.912841	1.05899	1.14206	1.19409	1.28783	1.36882	1.47617	1.55253	1.65089
Hispanic	70	0.897505	1.0451	1.12852	1.17708	1.27151	1.34988	1.45958	1.53196	1.62342
Hispanic	71	0.88315	1.03181	1.11565	1.16047	1.25515	1.33047	1.44216	1.51075	1.59549
Hispanic	72	0.869995	1.01926	1.10359	1.14442	1.23884	1.31063	1.42392	1.48894	1.56723
Hispanic	73	0.858267	1.00761	1.09252	1.1291	1.2227	1.29044	1.40484	1.46656	1.53877
Hispanic	74	0.848204	0.997038	1.0826	1.11469	1.20684	1.26997	1.38494	1.44368	1.51027
Hispanic	75	0.840054	0.987709	1.07404	1.10137	1.19138	1.2493	1.36421	1.42033	1.48188
Hispanic	76	0.834076	0.979814	1.06701	1.08934	1.17647	1.22853	1.34268	1.39658	1.45378
Hispanic	77	0.830539	0.973545	1.06172	1.07882	1.16225	1.20774	1.32036	1.3725	1.42615
Hispanic	78	0.82972	0.969103	1.05838	1.07001	1.14885	1.18705	1.29727	1.34815	1.39919
Hispanic	80	0.837398	0.966543	1.05844	1.05844	1.12521	1.14639	1.24891	1.299	1.3481
Non-Hispanic White	6	0.52	0.597633	0.632768	0.676692	0.76551	0.813333	0.870997	0.886764	0.915084
Non-Hispanic White	7	0.515337	0.575276	0.626648	0.656229	0.699346	0.748905	0.812081	0.862069	0.925466
Non-Hispanic White	8	0.583852	0.650914	0.70625	0.746194	0.777927	0.834197	0.903856	0.973924	1.0625
Non-Hispanic White	9	0.680785	0.764898	0.820803	0.879664	0.916084	0.980865	1.05699	1.13986	1.24814
Non-Hispanic White	10	0.784508	0.88846	0.945182	1.02422	1.07227	1.14582	1.22791	1.31964	1.44435
Non-Hispanic White	11	0.884532	1.00769	1.06681	1.1641	1.22604	1.30787	1.39515	1.49353	1.63251
Non-Hispanic White	12	0.976003	1.11618	1.17955	1.29196	1.36767	1.45692	1.54855	1.65222	1.8039
Non-Hispanic White	13	1.05699	1.2114	1.2807	1.40484	1.49303	1.58874	1.68383	1.79188	1.95502
Non-Hispanic White	14	1.1271	1.29286	1.36943	1.50209	1.60096	1.70213	1.79984	1.91158	2.0851
Non-Hispanic White	15	1.18672	1.36109	1.44587	1.58426	1.69186	1.79753	1.89706	2.01193	2.19485
Non-Hispanic White	16	1.23663	1.41715	1.51069	1.65245	1.76691	1.8762	1.97681	2.09431	2.2857
Non-Hispanic White	17	1.27778	1.4623	1.56483	1.70806	1.82764	1.93973	2.04078	2.16041	2.35939
Non-Hispanic White	18	1.31114	1.49783	1.6093	1.75253	1.87568	1.98986	2.09076	2.21206	2.41778
Non-Hispanic White	19	1.33768	1.52502	1.64514	1.78726	1.91265	2.02829	2.12853	2.25105	2.46268
Non-Hispanic White	20	1.35828	1.54504	1.67335	1.81356	1.94008	2.0566	2.15577	2.27908	2.49582
Non-Hispanic White	21	1.37377	1.55897	1.69485	1.83265	1.95935	2.07629	2.17402	2.29771	2.51879
Non-Hispanic White	22	1.38487	1.56775	1.71053	1.84561	1.97174	2.08868	2.18469	2.30836	2.53305
Non-Hispanic White	23	1.39225	1.57225	1.72115	1.8534	1.97837	2.09495	2.18901	2.31231	2.53991
Non-Hispanic White	24	1.39647	1.5732	1.72743	1.85688	1.98022	2.09614	2.18809	2.31069	2.54053
Non-Hispanic White	25	1.39804	1.57126	1.73001	1.85678	1.97815	2.09318	2.18289	2.30451	2.53596
Non-Hispanic White	26	1.3974	1.56699	1.72945	1.85375	1.97293	2.08685	2.17426	2.29464	2.52711
Non-Hispanic White	27	1.39494	1.56087	1.72624	1.84836	1.96519	2.07784	2.16293	2.28186	2.51481
Non-Hispanic White	28	1.39098	1.55331	1.72085	1.84109	1.95549	2.06674	2.14952	2.26684	2.49975
Non-Hispanic White	29	1.3858	1.54467	1.71364	1.83235	1.94431	2.05406	2.13459	2.25015	2.48256
Non-Hispanic White	30	1.37964	1.53524	1.70498	1.82248	1.93203	2.04021	2.11858	2.23228	2.46377
Non-Hispanic White	31	1.37272	1.52526	1.69516	1.81179	1.91901	2.02557	2.10189	2.21368	2.44385
Non-Hispanic White	32	1.3652	1.51496	1.68443	1.80053	1.90551	2.01042	2.08483	2.19469	2.4232
Non-Hispanic White	33	1.35723	1.50448	1.67303	1.78889	1.89177	1.99502	2.06769	2.17562	2.40215
Non-Hispanic White	34	1.34893	1.49397	1.66115	1.77705	1.87797	1.97957	2.05066	2.15672	2.38099
Non-Hispanic White	35	1.34039	1.48354	1.64896	1.76514	1.86425	1.96422	2.03395	2.13819	2.35997
Non-Hispanic White	36	1.33171	1.47327	1.6366	1.75328	1.85074	1.94911	2.01767	2.12021	2.33928
Non-Hispanic White	37	1.32294	1.46322	1.62418	1.74154	1.83752	1.93432	2.00193	2.10289	2.31908
Non-Hispanic White	38	1.31413	1.45344	1.61181	1.72999	1.82465	1.91994	1.98682	2.08635	2.29951
Non-Hispanic White	39	1.30533	1.44395	1.59957	1.71866	1.81218	1.90599	1.97238	2.07065	2.28066
Non-Hispanic White	40	1.29656	1.43477	1.58752	1.7076	1.80011	1.89251	1.95863	2.05583	2.2626
Non-Hispanic White	41	1.28784	1.4259	1.57571	1.6968	1.78846	1.87951	1.9456	2.04192	2.24538
Non-Hispanic White	42	1.27918	1.41734	1.56418	1.68628	1.77721	1.86699	1.93327	2.02892	2.22903
Non-Hispanic White	43	1.27059	1.40908	1.55296	1.67602	1.76636	1.85492	1.92161	2.01683	2.21356
Non-Hispanic White	44	1.26207	1.40108	1.54205	1.66601	1.75588	1.84327	1.91061	2.0056	2.19895
Non-Hispanic White	45	1.25361	1.39333	1.53148	1.65622	1.74572	1.83203	1.9002	1.99521	2.1852
Non-Hispanic White	46	1.24521	1.3858	1.52123	1.64663	1.73584	1.82113	1.89035	1.98559	2.17225
Non-Hispanic White	47	1.23686	1.37845	1.5113	1.6372	1.72621	1.81054	1.88099	1.97669	2.16007
Non-Hispanic White	48	1.22855	1.37125	1.50167	1.62789	1.71677	1.8002	1.87205	1.96844	2.14859
Non-Hispanic White	49	1.22025	1.36415	1.49232	1.61867	1.70746	1.79005	1.86348	1.96076	2.13776
Non-Hispanic White	50	1.21196	1.35712	1.48323	1.60949	1.69825	1.78005	1.85518	1.95356	2.12749
Non-Hispanic White	51	1.20366	1.35013	1.47436	1.6003	1.68906	1.77012	1.84709	1.94676	2.1177
Non-Hispanic White	52	1.19534	1.34313	1.46569	1.59107	1.67984	1.76022	1.83914	1.94025	2.1083
Non-Hispanic White	53	1.18697	1.33607	1.45716	1.58175	1.67055	1.75028	1.83123	1.93395	2.09921
Non-Hispanic White	54	1.17855	1.32894	1.44875	1.57229	1.66112	1.74025	1.82329	1.92775	2.09032
Non-Hispanic White	55	1.17006	1.32168	1.44041	1.56266	1.6515	1.73006	1.81524	1.92155	2.08154
Non-Hispanic White	56	1.16149	1.31427	1.43209	1.5528	1.64165	1.71967	1.80701	1.91524	2.07276
Non-Hispanic White	57	1.15282	1.30667	1.42375	1.54267	1.63152	1.70901	1.79851	1.90872	2.06386
Non-Hispanic White	58	1.14404	1.29885	1.41534	1.53225	1.62105	1.69804	1.78966	1.90187	2.05475
Non-Hispanic White	59	1.13515	1.29078	1.4068	1.52148	1.61022	1.68672	1.78039	1.8946	2.04531
Non-Hispanic White	60	1.12614	1.28245	1.39808	1.51035	1.59897	1.67498	1.77063	1.88679	2.03542
Non-Hispanic White	61	1.11699	1.27381	1.38914	1.4988	1.58728	1.6628	1.76031	1.87834	2.02498
Non-Hispanic White	62	1.10772	1.26486	1.37992	1.48681	1.57512	1.65014	1.74936	1.86913	2.01386
Non-Hispanic White	63	1.0983	1.25557	1.37037	1.47436	1.56244	1.63695	1.73771	1.85907	2.00196
Non-Hispanic White	64	1.08876	1.24594	1.36043	1.46141	1.54924	1.62322	1.7253	1.84804	1.98915
Non-Hispanic White	65	1.07908	1.23595	1.35005	1.44795	1.53549	1.6089	1.71207	1.83594	1.97532
Non-Hispanic White	66	1.06927	1.22559	1.33917	1.43396	1.52117	1.59398	1.69797	1.82267	1.96035
Non-Hispanic White	67	1.05934	1.21486	1.32774	1.41942	1.50627	1.57845	1.68294	1.80812	1.94414
Non-Hispanic White	68	1.0493	1.20376	1.31571	1.40432	1.49078	1.56228	1.66693	1.7922	1.92655
Non-Hispanic White	69	1.03916	1.19229	1.30302	1.38865	1.47471	1.54546	1.6499	1.7748	1.90749
Non-Hispanic White	70	1.02894	1.18045	1.28962	1.37239	1.45804	1.52799	1.6318	1.75584	1.88683
Non-Hispanic White	71	1.01864	1.16826	1.27546	1.35556	1.44079	1.50987	1.6126	1.73521	1.86447
Non-Hispanic White	72	1.00829	1.15572	1.26049	1.33815	1.42297	1.4911	1.59226	1.71283	1.84028
Non-Hispanic White	73	0.997911	1.14285	1.24464	1.32016	1.40459	1.47169	1.57075	1.6886	1.81418
Non-Hispanic White	74	0.987523	1.12967	1.22788	1.30159	1.38567	1.45164	1.54805	1.66243	1.78603
Non-Hispanic White	75	0.977153	1.1162	1.21014	1.28247	1.36624	1.43098	1.52412	1.63425	1.75574
Non-Hispanic White	76	0.966829	1.10247	1.19139	1.2628	1.34631	1.40972	1.49896	1.60396	1.7232
Non-Hispanic White	77	0.956582	1.08851	1.17157	1.2426	1.32593	1.38789	1.47254	1.57149	1.6883
Non-Hispanic White	78	0.946445	1.07435	1.15064	1.22189	1.30512	1.36552	1.44486	1.53676	1.65095
Non-Hispanic White	79	0.936452	1.06002	1.12854	1.20069	1.28393	1.34265	1.4159	1.49969	1.61104
Non-Hispanic White	80	0.926641	1.04557	1.10523	1.17903	1.26241	1.3193	1.38567	1.46021	1.56846

## Sheet: Females
Ethnicity	Age (Years)	10th Quantile	20th Quantile	30th Quantile	40th Quantile	50th Quantile	60th Quantile	70th Quantile	80th Quantile	90th Quantile
Non-Hispanic Asian	6	0.443662	0.510638	0.524476	0.566265	0.645833	0.697842	0.697842	0.724359	0.77931
Non-Hispanic Asian	7	0.508324	0.534071	0.561194	0.590385	0.653514	0.708859	0.730769	0.799258	0.84
Non-Hispanic Asian	8	0.586073	0.610544	0.653631	0.680958	0.7349	0.788571	0.825646	0.914724	0.963213
Non-Hispanic Asian	9	0.66157	0.700935	0.758255	0.788499	0.837622	0.887483	0.935714	1.03333	1.09762
Non-Hispanic Asian	10	0.72876	0.788022	0.856478	0.891516	0.938531	0.983957	1.04077	1.1401	1.22185
Non-Hispanic Asian	11	0.785735	0.864677	0.941046	0.981321	1.02793	1.0691	1.13274	1.22998	1.32798
Non-Hispanic Asian	12	0.832461	0.928571	1.00999	1.05525	1.10253	1.14005	1.20919	1.30239	1.41425
Non-Hispanic Asian	13	0.869727	0.979668	1.06379	1.11347	1.16207	1.19674	1.27039	1.3587	1.48171
Non-Hispanic Asian	14	0.898637	1.01898	1.10397	1.15741	1.20773	1.24042	1.31776	1.40102	1.53252
Non-Hispanic Asian	15	0.920367	1.04794	1.13247	1.189	1.24122	1.27282	1.35314	1.4316	1.56922
Non-Hispanic Asian	16	0.936046	1.0681	1.15122	1.21023	1.26443	1.29577	1.37848	1.45261	1.5943
Non-Hispanic Asian	17	0.946707	1.08094	1.16206	1.22301	1.27918	1.31102	1.39559	1.46601	1.61006
Non-Hispanic Asian	18	0.953264	1.08784	1.16663	1.22906	1.28713	1.32015	1.40612	1.47348	1.61852
Non-Hispanic Asian	19	0.956517	1.09	1.16635	1.22988	1.28974	1.32455	1.41149	1.47646	1.6214
Non-Hispanic Asian	20	0.957151	1.08848	1.16244	1.22677	1.28828	1.32539	1.41292	1.47614	1.62015
Non-Hispanic Asian	21	0.955752	1.08417	1.1559	1.2208	1.28382	1.32365	1.41144	1.4735	1.61596
Non-Hispanic Asian	22	0.952813	1.07783	1.14758	1.21289	1.27725	1.32014	1.40789	1.46933	1.60981
Non-Hispanic Asian	23	0.948748	1.07009	1.13817	1.20376	1.26931	1.31551	1.40296	1.46426	1.60248
Non-Hispanic Asian	24	0.9439	1.06148	1.12822	1.194	1.26058	1.31028	1.3972	1.45876	1.59457
Non-Hispanic Asian	25	0.938552	1.05241	1.11815	1.18408	1.25154	1.30487	1.39106	1.45322	1.58656
Non-Hispanic Asian	26	0.932933	1.04323	1.10831	1.17437	1.24256	1.29957	1.38486	1.44789	1.57877
Non-Hispanic Asian	27	0.927228	1.03419	1.09894	1.16514	1.23392	1.2946	1.37886	1.44298	1.57147
Non-Hispanic Asian	28	0.921583	1.0255	1.09023	1.15657	1.22581	1.29011	1.37323	1.4386	1.56481
Non-Hispanic Asian	29	0.916109	1.01731	1.08228	1.14881	1.21839	1.28621	1.36809	1.43481	1.55889
Non-Hispanic Asian	30	0.910889	1.00972	1.07516	1.14192	1.21173	1.28292	1.36352	1.43164	1.55373
Non-Hispanic Asian	31	0.905983	1.0028	1.06891	1.13593	1.20587	1.28027	1.35953	1.42905	1.54934
Non-Hispanic Asian	32	0.901427	0.996577	1.06352	1.13085	1.20083	1.27821	1.35612	1.42702	1.54565
Non-Hispanic Asian	33	0.897241	0.991067	1.05895	1.12664	1.19658	1.27671	1.35326	1.42547	1.54261
Non-Hispanic Asian	34	0.89343	0.986251	1.05516	1.12324	1.19306	1.27568	1.3509	1.42431	1.54011
Non-Hispanic Asian	35	0.889986	0.982098	1.05206	1.12057	1.19022	1.27504	1.34896	1.42345	1.53804
Non-Hispanic Asian	36	0.886889	0.978559	1.04957	1.11854	1.18798	1.27469	1.34737	1.42277	1.53629
Non-Hispanic Asian	37	0.884111	0.975577	1.0476	1.11705	1.18623	1.27453	1.34604	1.42217	1.53471
Non-Hispanic Asian	38	0.881617	0.973084	1.04605	1.116	1.1849	1.27445	1.34486	1.42155	1.53319
Non-Hispanic Asian	39	0.879366	0.971006	1.04481	1.11527	1.18386	1.27434	1.34374	1.42077	1.53159
Non-Hispanic Asian	40	0.877309	0.969264	1.04377	1.11473	1.18301	1.27409	1.34258	1.41975	1.52979
Non-Hispanic Asian	41	0.875398	0.967775	1.04284	1.11429	1.18226	1.27359	1.34128	1.41837	1.52765
Non-Hispanic Asian	42	0.873579	0.966458	1.04191	1.11383	1.18149	1.27275	1.33975	1.41653	1.52508
Non-Hispanic Asian	43	0.871795	0.965227	1.04088	1.11323	1.1806	1.27146	1.33789	1.41415	1.52195
Non-Hispanic Asian	44	0.869989	0.964	1.03966	1.1124	1.17951	1.26963	1.33563	1.41115	1.51818
Non-Hispanic Asian	45	0.868102	0.962695	1.03815	1.11122	1.17811	1.26719	1.33288	1.40745	1.51368
Non-Hispanic Asian	46	0.866076	0.961234	1.03626	1.10962	1.17632	1.26406	1.32957	1.40299	1.50837
Non-Hispanic Asian	47	0.863851	0.959541	1.03394	1.1075	1.17407	1.26017	1.32564	1.39772	1.5022
Non-Hispanic Asian	48	0.861368	0.957544	1.0311	1.10478	1.17129	1.25547	1.32103	1.39159	1.49511
Non-Hispanic Asian	49	0.858568	0.955175	1.02769	1.10141	1.16791	1.24992	1.3157	1.38459	1.48708
Non-Hispanic Asian	50	0.855395	0.952372	1.02365	1.09731	1.16388	1.24348	1.30962	1.37668	1.47809
Non-Hispanic Asian	51	0.851792	0.949075	1.01895	1.09244	1.15917	1.23613	1.30275	1.36788	1.46812
Non-Hispanic Asian	52	0.847703	0.945234	1.01354	1.08676	1.15373	1.22785	1.29508	1.35817	1.45718
Non-Hispanic Asian	53	0.843076	0.9408	1.00741	1.08024	1.14754	1.21866	1.28661	1.34759	1.44531
Non-Hispanic Asian	54	0.837858	0.935732	1.00054	1.07285	1.14059	1.20855	1.27734	1.33617	1.43255
Non-Hispanic Asian	55	0.832001	0.929996	0.992928	1.06459	1.13288	1.19755	1.26728	1.32394	1.41893
Non-Hispanic Asian	56	0.825455	0.923561	0.984574	1.05545	1.12441	1.1857	1.25647	1.31096	1.40454
Non-Hispanic Asian	57	0.818174	0.916405	0.975496	1.04544	1.11519	1.17303	1.24493	1.29731	1.38946
Non-Hispanic Asian	58	0.810116	0.90851	0.965717	1.0346	1.10526	1.15961	1.23272	1.28305	1.37379
Non-Hispanic Asian	59	0.801238	0.899867	0.955273	1.02294	1.09465	1.14551	1.2199	1.26829	1.35763
Non-Hispanic Asian	60	0.791501	0.890472	0.944206	1.0105	1.08341	1.1308	1.20652	1.25313	1.34112
Non-Hispanic Asian	61	0.780868	0.880325	0.932571	0.997349	1.07159	1.11557	1.19268	1.23768	1.3244
Non-Hispanic Asian	62	0.769305	0.869436	0.92043	0.983535	1.05927	1.09993	1.17845	1.22208	1.30763
Non-Hispanic Asian	63	0.756778	0.85782	0.907857	0.969135	1.04651	1.08399	1.16394	1.20646	1.29097
Non-Hispanic Asian	64	0.743258	0.845497	0.894934	0.954228	1.03341	1.06787	1.14926	1.19096	1.27461
Non-Hispanic Asian	65	0.728717	0.832496	0.881752	0.938908	1.02007	1.05171	1.13453	1.17577	1.25875
Non-Hispanic Asian	66	0.713129	0.818849	0.868412	0.923276	1.00659	1.03565	1.11987	1.16103	1.2436
Non-Hispanic Asian	67	0.696473	0.804597	0.855024	0.907443	0.993086	1.01984	1.10543	1.14695	1.22938
Non-Hispanic Asian	68	0.678727	0.789786	0.841707	0.891529	0.979686	1.00447	1.09136	1.13372	1.21634
Non-Hispanic Asian	69	0.659874	0.774467	0.828589	0.875666	0.966525	0.989688	1.07781	1.12154	1.20471
Non-Hispanic Asian	70	0.639897	0.758699	0.815807	0.859993	0.953747	0.975696	1.06495	1.11062	1.19478
Non-Hispanic Asian	71	0.618784	0.742546	0.803505	0.844659	0.941506	0.962687	1.05295	1.10119	1.18681
Non-Hispanic Asian	72	0.596523	0.726077	0.791838	0.829822	0.929965	0.950865	1.04202	1.0935	1.18109
Non-Hispanic Asian	73	0.573105	0.709368	0.780967	0.815649	0.919295	0.940446	1.03233	1.08777	1.17792
Non-Hispanic Asian	74	0.548525	0.6925	0.771064	0.802315	0.909677	0.931655	1.02409	1.08428	1.17761
Non-Hispanic Asian	75	0.522777	0.675561	0.762306	0.790005	0.9013	0.924726	1.01753	1.08328	1.18049
Non-Hispanic Asian	76	0.495861	0.658643	0.75488	0.778912	0.894359	0.919901	1.01285	1.08504	1.18689
Non-Hispanic Asian	77	0.467776	0.641844	0.74898	0.769237	0.889062	0.917432	1.01028	1.08986	1.19716
Non-Hispanic Asian	78	0.438525	0.625267	0.744808	0.761189	0.885621	0.91758	1.01007	1.09802	1.21166
Non-Hispanic Asian	79	0.408112	0.609021	0.742574	0.754986	0.884258	0.920614	1.01246	1.10982	1.23075
Non-Hispanic Asian	80	0.376546	0.59322	0.742495	0.750853	0.885204	0.926812	1.01771	1.12558	1.25481
Non-Hispanic Black	6	0.50641	0.549383	0.585227	0.636905	0.678832	0.72549	0.769231	0.808036	0.878571
Non-Hispanic Black	7	0.536538	0.620472	0.66242	0.717505	0.76287	0.799856	0.832386	0.882353	0.980372
Non-Hispanic Black	8	0.596321	0.701342	0.753441	0.819876	0.871519	0.907907	0.946976	1.0018	1.10968
Non-Hispanic Black	9	0.662162	0.777743	0.839986	0.918599	0.976331	1.01571	1.06698	1.12421	1.23505
Non-Hispanic Black	10	0.723737	0.844214	0.915107	1.00396	1.06652	1.10998	1.17384	1.23282	1.34446
Non-Hispanic Black	11	0.776849	0.8992	0.97686	1.07315	1.13904	1.18654	1.26116	1.32205	1.4344
Non-Hispanic Black	12	0.820231	0.9429	1.02551	1.1264	1.19422	1.24528	1.32811	1.39139	1.50513
Non-Hispanic Black	13	0.85401	0.976265	1.06226	1.16523	1.23381	1.28782	1.37624	1.44248	1.55848
Non-Hispanic Black	14	0.878959	1.00053	1.08864	1.19161	1.26006	1.31641	1.40806	1.4778	1.59683
Non-Hispanic Black	15	0.896106	1.01696	1.10623	1.20758	1.27523	1.33341	1.42631	1.5	1.62264
Non-Hispanic Black	16	0.906542	1.02679	1.11649	1.21504	1.28145	1.34105	1.43361	1.51161	1.63821
Non-Hispanic Black	17	0.911323	1.03111	1.12076	1.21569	1.28062	1.34132	1.43235	1.51488	1.64558
Non-Hispanic Black	18	0.911423	1.03092	1.12021	1.21101	1.27437	1.33596	1.42458	1.5118	1.64654
Non-Hispanic Black	19	0.907715	1.02708	1.11585	1.20228	1.26409	1.32644	1.41209	1.50401	1.6426
Non-Hispanic Black	20	0.900969	1.02035	1.10853	1.19056	1.25094	1.314	1.39633	1.49292	1.63504
Non-Hispanic Black	21	0.891853	1.01135	1.09899	1.17675	1.23588	1.29963	1.37853	1.47966	1.62492
Non-Hispanic Black	22	0.880943	1.00064	1.08782	1.16159	1.2197	1.28418	1.35966	1.46515	1.6131
Non-Hispanic Black	23	0.868732	0.988688	1.07554	1.14567	1.20302	1.26829	1.34051	1.45012	1.60028
Non-Hispanic Black	24	0.855635	0.975885	1.06257	1.12947	1.18635	1.25249	1.32168	1.43515	1.58703
Non-Hispanic Black	25	0.842003	0.962559	1.04923	1.11338	1.17008	1.23718	1.30364	1.42065	1.57377
Non-Hispanic Black	26	0.828129	0.948986	1.03581	1.09769	1.1545	1.22264	1.28674	1.40696	1.56085
Non-Hispanic Black	27	0.814252	0.935392	1.02253	1.08264	1.13983	1.20911	1.2712	1.39428	1.54853
Non-Hispanic Black	28	0.80057	0.921962	1.00955	1.06839	1.12621	1.19671	1.25719	1.38277	1.53697
Non-Hispanic Black	29	0.787241	0.908847	0.997006	1.05505	1.11375	1.18553	1.24478	1.37248	1.5263
Non-Hispanic Black	30	0.77439	0.896166	0.984998	1.0427	1.10249	1.17561	1.234	1.36345	1.51659
Non-Hispanic Black	31	0.762114	0.884011	0.973592	1.03137	1.09245	1.16694	1.22482	1.35565	1.50787
Non-Hispanic Black	32	0.750484	0.872452	0.96283	1.02108	1.08359	1.15949	1.21718	1.34901	1.50013
Non-Hispanic Black	33	0.739551	0.86154	0.952736	1.0118	1.07589	1.15319	1.21099	1.34346	1.49334
Non-Hispanic Black	34	0.729347	0.851306	0.943317	1.0035	1.06927	1.14795	1.20611	1.33889	1.48744
Non-Hispanic Black	35	0.719889	0.841772	0.934566	0.996126	1.06365	1.14369	1.20244	1.33517	1.48236
Non-Hispanic Black	36	0.71118	0.832941	0.926462	0.989623	1.05895	1.14029	1.1998	1.33217	1.47803
Non-Hispanic Black	37	0.703213	0.824811	0.918979	0.983914	1.05506	1.13762	1.19805	1.32976	1.47433
Non-Hispanic Black	38	0.695971	0.817369	0.912081	0.978921	1.05188	1.13558	1.19703	1.32778	1.47119
Non-Hispanic Black	39	0.689428	0.810593	0.905728	0.974559	1.04929	1.13404	1.19658	1.3261	1.46848
Non-Hispanic Black	40	0.683553	0.804456	0.899875	0.970743	1.04719	1.13286	1.19653	1.32458	1.4661
Non-Hispanic Black	41	0.678309	0.798927	0.894473	0.967383	1.04546	1.13193	1.19673	1.32308	1.46395
Non-Hispanic Black	42	0.673655	0.793968	0.889473	0.964393	1.044	1.13112	1.19702	1.32146	1.46192
Non-Hispanic Black	43	0.669546	0.78954	0.884823	0.961686	1.0427	1.13032	1.19726	1.31961	1.4599
Non-Hispanic Black	44	0.665935	0.785599	0.880474	0.959176	1.04145	1.12942	1.19731	1.3174	1.45781
Non-Hispanic Black	45	0.662774	0.7821	0.876374	0.956781	1.04016	1.12831	1.19704	1.31474	1.45554
Non-Hispanic Black	46	0.660011	0.778997	0.872473	0.954424	1.03874	1.12689	1.19633	1.31153	1.45301
Non-Hispanic Black	47	0.657596	0.77624	0.868723	0.952031	1.0371	1.12508	1.19508	1.30768	1.45014
Non-Hispanic Black	48	0.655478	0.773782	0.865079	0.949532	1.03516	1.1228	1.19319	1.30312	1.44685
Non-Hispanic Black	49	0.653604	0.771573	0.861496	0.946863	1.03284	1.11997	1.19058	1.2978	1.44308
Non-Hispanic Black	50	0.651924	0.769563	0.857934	0.943965	1.03009	1.11653	1.18717	1.29167	1.43876
Non-Hispanic Black	51	0.650388	0.767704	0.854353	0.940786	1.02685	1.11243	1.1829	1.28468	1.43385
Non-Hispanic Black	52	0.648947	0.765947	0.850719	0.937279	1.02306	1.10762	1.17774	1.27683	1.42831
Non-Hispanic Black	53	0.647554	0.764244	0.847	0.933403	1.01869	1.10207	1.17165	1.2681	1.4221
Non-Hispanic Black	54	0.646162	0.762548	0.843167	0.929125	1.01369	1.09576	1.1646	1.2585	1.4152
Non-Hispanic Black	55	0.644726	0.760813	0.839196	0.924415	1.00806	1.08867	1.15661	1.24804	1.40758
Non-Hispanic Black	56	0.643204	0.758993	0.835066	0.919254	1.00177	1.0808	1.14767	1.23677	1.39925
Non-Hispanic Black	57	0.641556	0.757045	0.830758	0.913626	0.994806	1.07215	1.1378	1.22471	1.39021
Non-Hispanic Black	58	0.639741	0.754928	0.826261	0.907524	0.987179	1.06275	1.12705	1.21194	1.38047
Non-Hispanic Black	59	0.637725	0.752599	0.821563	0.900947	0.978896	1.05261	1.11546	1.19853	1.37004
Non-Hispanic Black	60	0.635471	0.75002	0.81666	0.893899	0.969974	1.04178	1.10309	1.18455	1.35897
Non-Hispanic Black	61	0.632949	0.747154	0.811549	0.886394	0.960438	1.03031	1.09002	1.17012	1.34728
Non-Hispanic Black	62	0.630129	0.743964	0.806234	0.87845	0.950324	1.01824	1.07634	1.15533	1.33502
Non-Hispanic Black	63	0.626983	0.740416	0.800719	0.870092	0.939672	1.00565	1.06214	1.14031	1.32226
Non-Hispanic Black	64	0.623487	0.736478	0.795015	0.861353	0.928535	0.992615	1.04755	1.1252	1.30904
Non-Hispanic Black	65	0.619617	0.732119	0.789137	0.852271	0.91697	0.979216	1.03269	1.11014	1.29546
Non-Hispanic Black	66	0.615355	0.727311	0.783102	0.842891	0.905045	0.96555	1.0177	1.09531	1.28159
Non-Hispanic Black	67	0.610682	0.722026	0.776931	0.833263	0.892833	0.951721	1.00272	1.08086	1.26751
Non-Hispanic Black	68	0.605584	0.716239	0.770652	0.823447	0.880419	0.937845	0.987934	1.06698	1.25334
Non-Hispanic Black	69	0.600049	0.709927	0.764293	0.813504	0.86789	0.924042	0.973503	1.05387	1.23918
Non-Hispanic Black	70	0.594065	0.703069	0.757887	0.803507	0.855346	0.910446	0.959618	1.04174	1.22513
Non-Hispanic Black	71	0.587627	0.695645	0.751473	0.793529	0.842892	0.897196	0.946479	1.0308	1.21134
Non-Hispanic Black	72	0.580728	0.687637	0.745089	0.783654	0.830639	0.884442	0.934294	1.02128	1.19792
Non-Hispanic Black	73	0.573366	0.67903	0.738782	0.773969	0.818707	0.872341	0.923286	1.01343	1.18501
Non-Hispanic Black	74	0.565542	0.669809	0.732599	0.764568	0.807224	0.861059	0.913686	1.00749	1.17277
Non-Hispanic Black	75	0.557257	0.659964	0.726592	0.75555	0.796322	0.85077	0.905738	1.00373	1.16134
Non-Hispanic Black	76	0.548516	0.649482	0.720815	0.74702	0.786143	0.841656	0.899695	1.00242	1.1509
Non-Hispanic Black	77	0.539327	0.638356	0.715329	0.739088	0.776834	0.833908	0.89582	1.00384	1.14159
Non-Hispanic Black	78	0.529699	0.62658	0.710194	0.731871	0.768549	0.827724	0.894388	1.00828	1.13361
Non-Hispanic Black	79	0.519643	0.614147	0.705476	0.72549	0.761449	0.823308	0.895684	1.01605	1.12714
Non-Hispanic Black	80	0.509174	0.601056	0.701245	0.720071	0.7557	0.820875	0.9	1.02745	1.12236
Hispanic	6	0.431604	0.493827	0.51875	0.545946	0.556757	0.601036	0.663158	0.721658	0.784173
Hispanic	7	0.45935	0.519981	0.561728	0.594732	0.616429	0.651428	0.694742	0.744565	0.811621
Hispanic	8	0.525292	0.588874	0.641309	0.682297	0.712186	0.746194	0.79085	0.836879	0.918368
Hispanic	9	0.59816	0.666667	0.726569	0.775	0.811728	0.848485	0.901687	0.947996	1.04459
Hispanic	10	0.664939	0.739075	0.804623	0.859039	0.901802	0.942808	1.00599	1.05562	1.16457
Hispanic	11	0.720812	0.800646	0.87071	0.929485	0.977688	1.02333	1.09543	1.15049	1.26811
Hispanic	12	0.764732	0.85001	0.923806	0.985455	1.03857	1.08867	1.16774	1.22954	1.35228
Hispanic	13	0.797344	0.887663	0.964585	1.02787	1.08538	1.13952	1.22341	1.29264	1.41748
Hispanic	14	0.819998	0.914894	0.994422	1.05837	1.11976	1.17742	1.26415	1.34104	1.46561
Hispanic	15	0.834258	0.933251	1.01492	1.0788	1.14354	1.20419	1.29211	1.37651	1.4991
Hispanic	16	0.841667	0.94429	1.02765	1.09097	1.15853	1.22166	1.30946	1.40099	1.52044
Hispanic	17	0.84364	0.949452	1.03409	1.09651	1.16637	1.23153	1.31825	1.41632	1.53196
Hispanic	18	0.841427	0.950012	1.03551	1.09688	1.16853	1.23532	1.32029	1.4242	1.53578
Hispanic	19	0.836094	0.94707	1.03306	1.09331	1.16625	1.23434	1.31717	1.42614	1.5337
Hispanic	20	0.828541	0.941554	1.02766	1.08682	1.16061	1.22971	1.31023	1.42344	1.52727
Hispanic	21	0.819511	0.934233	1.02013	1.0783	1.1525	1.22237	1.30057	1.4172	1.51777
Hispanic	22	0.809605	0.925736	1.0111	1.06843	1.14265	1.21311	1.28913	1.40836	1.50626
Hispanic	23	0.799309	0.916569	1.00112	1.05778	1.13168	1.20256	1.27664	1.39768	1.49357
Hispanic	24	0.789	0.90713	0.990613	1.0468	1.12005	1.19124	1.2637	1.3858	1.4804
Hispanic	25	0.778968	0.897727	0.979916	1.03583	1.10817	1.17956	1.25077	1.37323	1.46726
Hispanic	26	0.76943	0.888592	0.969293	1.02513	1.09632	1.16785	1.2382	1.36038	1.45455
Hispanic	27	0.760537	0.879891	0.958938	1.0149	1.08473	1.15635	1.22625	1.34756	1.44254
Hispanic	28	0.752389	0.871734	0.948995	1.00525	1.07358	1.14524	1.21509	1.33501	1.43144
Hispanic	29	0.745042	0.86419	0.939559	0.996281	1.06298	1.13465	1.20485	1.32292	1.42136
Hispanic	30	0.738517	0.857288	0.930689	0.988017	1.05299	1.12466	1.19556	1.31139	1.41236
Hispanic	31	0.732803	0.851029	0.922412	0.980468	1.04367	1.11532	1.18726	1.30051	1.40444
Hispanic	32	0.72787	0.845387	0.91473	0.973612	1.03501	1.10663	1.17991	1.29031	1.39756
Hispanic	33	0.723667	0.840321	0.907625	0.967406	1.02702	1.09859	1.17346	1.28081	1.39165
Hispanic	34	0.720129	0.835773	0.901061	0.961794	1.01964	1.09117	1.16785	1.27198	1.38662
Hispanic	35	0.71718	0.831674	0.894993	0.956703	1.01285	1.08432	1.16297	1.26379	1.38236
Hispanic	36	0.714739	0.827948	0.889361	0.952055	1.00658	1.07798	1.15872	1.25618	1.37872
Hispanic	37	0.712718	0.824513	0.884105	0.947763	1.00076	1.07208	1.15499	1.24908	1.37558
Hispanic	38	0.711025	0.821286	0.879154	0.943739	0.995333	1.06656	1.15166	1.24243	1.37279
Hispanic	39	0.709572	0.818183	0.874439	0.939894	0.990215	1.06133	1.14861	1.23614	1.3702
Hispanic	40	0.708267	0.815119	0.869889	0.936138	0.985332	1.05632	1.14571	1.23013	1.36767
Hispanic	41	0.707023	0.812013	0.865432	0.932385	0.98061	1.05144	1.14286	1.22431	1.36505
Hispanic	42	0.705757	0.808788	0.861001	0.928551	0.975975	1.04661	1.13992	1.21859	1.36221
Hispanic	43	0.704388	0.805372	0.856528	0.924557	0.971355	1.04178	1.1368	1.21289	1.35902
Hispanic	44	0.702842	0.801697	0.851952	0.920332	0.966683	1.03685	1.13338	1.20714	1.35536
Hispanic	45	0.701052	0.797702	0.847216	0.915809	0.961895	1.03176	1.12957	1.20125	1.3511
Hispanic	46	0.698956	0.793333	0.842266	0.910929	0.956932	1.02646	1.12529	1.19515	1.34617
Hispanic	47	0.6965	0.788544	0.837055	0.90564	0.951743	1.02088	1.12045	1.18878	1.34045
Hispanic	48	0.693636	0.783295	0.831544	0.8999	0.946282	1.01498	1.11499	1.18207	1.33388
Hispanic	49	0.690325	0.777557	0.825697	0.893672	0.940508	1.00872	1.10884	1.17498	1.32639
Hispanic	50	0.686537	0.771306	0.819488	0.886932	0.934389	1.00205	1.10197	1.16747	1.31794
Hispanic	51	0.682248	0.764528	0.812896	0.879661	0.9279	0.994952	1.09434	1.15948	1.30848
Hispanic	52	0.677445	0.75722	0.805907	0.871853	0.921022	0.987408	1.08592	1.15101	1.29799
Hispanic	53	0.672121	0.749384	0.798516	0.863509	0.913746	0.979404	1.0767	1.14202	1.28646
Hispanic	54	0.666278	0.741033	0.790724	0.854639	0.906069	0.970936	1.06668	1.13251	1.2739
Hispanic	55	0.659929	0.73219	0.782539	0.845264	0.897996	0.962009	1.05587	1.12247	1.26033
Hispanic	56	0.653093	0.722884	0.77398	0.835414	0.889541	0.952636	1.0443	1.11191	1.24578
Hispanic	57	0.645799	0.713156	0.76507	0.825127	0.880724	0.942838	1.032	1.10086	1.23031
Hispanic	58	0.638084	0.703054	0.75584	0.814453	0.871576	0.932646	1.01901	1.08933	1.21397
Hispanic	59	0.629993	0.692635	0.74633	0.803449	0.862132	0.922097	1.0054	1.07736	1.19685
Hispanic	60	0.621581	0.681967	0.736588	0.792183	0.852439	0.911239	0.991235	1.065	1.17903
Hispanic	61	0.612911	0.671123	0.726667	0.780731	0.842549	0.900125	0.976601	1.05229	1.16063
Hispanic	62	0.604053	0.660189	0.716629	0.769179	0.832523	0.88882	0.961593	1.03931	1.14176
Hispanic	63	0.595086	0.649256	0.706544	0.757622	0.822429	0.877395	0.946314	1.02612	1.12257
Hispanic	64	0.586098	0.638424	0.696488	0.746164	0.812345	0.865929	0.930885	1.01281	1.1032
Hispanic	65	0.577184	0.627804	0.686545	0.734917	0.802354	0.85451	0.915432	0.999458	1.0838
Hispanic	66	0.568448	0.617512	0.676807	0.724002	0.792547	0.843233	0.900096	0.986175	1.06457
Hispanic	67	0.56	0.607675	0.66737	0.71355	0.783024	0.832203	0.885028	0.973064	1.04568
Hispanic	68	0.551959	0.598425	0.658341	0.703698	0.77389	0.821531	0.870389	0.960243	1.02735
Hispanic	69	0.544452	0.589905	0.64983	0.694594	0.76526	0.811335	0.856354	0.947837	1.00977
Hispanic	70	0.537612	0.582262	0.641957	0.686392	0.757254	0.801743	0.843103	0.935979	0.993197
Hispanic	71	0.53158	0.575655	0.634847	0.679256	0.75	0.792888	0.830832	0.924813	0.977853
Hispanic	72	0.526506	0.570248	0.628632	0.673356	0.743633	0.784912	0.819743	0.914489	0.963995
Hispanic	73	0.522543	0.566212	0.623449	0.668871	0.738294	0.777964	0.81005	0.905165	0.95189
Hispanic	74	0.519856	0.563726	0.619444	0.665987	0.734131	0.772199	0.801978	0.897009	0.941813
Hispanic	75	0.518612	0.562977	0.616768	0.664899	0.7313	0.76778	0.795759	0.890196	0.934054
Hispanic	76	0.518988	0.564157	0.615578	0.665808	0.729962	0.764878	0.791636	0.884908	0.928912
Hispanic	77	0.521167	0.567467	0.616036	0.668923	0.730285	0.763668	0.789862	0.881335	0.926698
Hispanic	78	0.525337	0.573113	0.618312	0.674459	0.732443	0.764334	0.790698	0.879676	0.927736
Hispanic	79	0.531695	0.581309	0.622581	0.682639	0.736616	0.767065	0.794414	0.880136	0.932358
Hispanic	80	0.540441	0.592275	0.629023	0.693694	0.742991	0.772059	0.801291	0.882927	0.940909
Non-Hispanic White	6	0.428	0.488095	0.512953	0.573333	0.618812	0.643979	0.680272	0.716216	0.755762
Non-Hispanic White	7	0.561505	0.600684	0.619439	0.657076	0.689339	0.707672	0.739785	0.807503	0.872483
Non-Hispanic White	8	0.652271	0.697432	0.722581	0.756661	0.789189	0.811783	0.849057	0.925152	1.00388
Non-Hispanic White	9	0.715177	0.777251	0.813047	0.85231	0.890289	0.921397	0.966513	1.04092	1.12735
Non-Hispanic White	10	0.759184	0.841469	0.8885	0.936508	0.981319	1.02199	1.07481	1.14379	1.23481
Non-Hispanic White	11	0.789993	0.892126	0.949413	1.00711	1.05843	1.10823	1.1675	1.23037	1.32438
Non-Hispanic White	12	0.811386	0.931333	0.997326	1.06435	1.12115	1.17901	1.24317	1.30062	1.39685
Non-Hispanic White	13	0.825959	0.96103	1.03408	1.10946	1.17051	1.23513	1.30268	1.35596	1.45411
Non-Hispanic White	14	0.835537	0.982912	1.0615	1.144	1.20811	1.27821	1.34783	1.39833	1.49831
Non-Hispanic White	15	0.841435	0.998425	1.08122	1.16958	1.23571	1.31008	1.38071	1.42977	1.5316
Non-Hispanic White	16	0.844613	1.00878	1.09471	1.18772	1.255	1.33259	1.40341	1.45217	1.55595
Non-Hispanic White	17	0.845781	1.015	1.1032	1.19975	1.26752	1.34743	1.41786	1.46727	1.57307
Non-Hispanic White	18	0.845472	1.01792	1.10773	1.20686	1.27461	1.3561	1.42573	1.47657	1.58445
Non-Hispanic White	19	0.844087	1.01823	1.10919	1.21006	1.27745	1.3599	1.42851	1.48132	1.59135
Non-Hispanic White	20	0.841929	1.01651	1.10828	1.21019	1.27701	1.35994	1.42742	1.48261	1.59479
Non-Hispanic White	21	0.839228	1.01323	1.10559	1.20796	1.27412	1.35715	1.42351	1.48132	1.59566
Non-Hispanic White	22	0.836159	1.00877	1.10162	1.20397	1.26946	1.3523	1.41761	1.47818	1.59464
Non-Hispanic White	23	0.832854	1.00345	1.09673	1.19868	1.26357	1.34601	1.41041	1.47378	1.5923
Non-Hispanic White	24	0.82941	0.997511	1.09125	1.19251	1.2569	1.3388	1.40245	1.46859	1.5891
Non-Hispanic White	25	0.8259	0.991162	1.0854	1.18575	1.2498	1.33108	1.39418	1.46297	1.58539
Non-Hispanic White	26	0.822377	0.984563	1.07938	1.17865	1.24254	1.32314	1.38591	1.45722	1.58143
Non-Hispanic White	27	0.818878	0.977839	1.07333	1.17141	1.23534	1.31525	1.37788	1.45153	1.57742
Non-Hispanic White	28	0.815426	0.971089	1.06734	1.16417	1.22834	1.30757	1.37027	1.44607	1.57352
Non-Hispanic White	29	0.812036	0.964384	1.06149	1.15704	1.22165	1.30023	1.36318	1.44093	1.56981
Non-Hispanic White	30	0.808715	0.957778	1.05583	1.15009	1.21533	1.2933	1.35667	1.43617	1.56635
Non-Hispanic White	31	0.805463	0.951306	1.05037	1.14335	1.20942	1.28684	1.35077	1.43181	1.56316
Non-Hispanic White	32	0.802276	0.94499	1.04511	1.13687	1.20392	1.28085	1.34546	1.42786	1.56024
Non-Hispanic White	33	0.799148	0.938843	1.04007	1.13064	1.19883	1.27532	1.34071	1.42429	1.55757
Non-Hispanic White	34	0.796067	0.932865	1.0352	1.12465	1.1941	1.27021	1.33645	1.42105	1.55511
Non-Hispanic White	35	0.79302	0.927051	1.03049	1.11887	1.18971	1.26549	1.33261	1.4181	1.55281
Non-Hispanic White	36	0.789995	0.92139	1.0259	1.11329	1.18558	1.26108	1.32911	1.41535	1.5506
Non-Hispanic White	37	0.786976	0.915867	1.0214	1.10786	1.18167	1.25694	1.32584	1.41275	1.54841
Non-Hispanic White	38	0.783947	0.910461	1.01694	1.10254	1.1779	1.25297	1.32272	1.41021	1.54618
Non-Hispanic White	39	0.780893	0.905151	1.01248	1.09728	1.17421	1.2491	1.31964	1.40765	1.54382
Non-Hispanic White	40	0.777797	0.899913	1.00797	1.09205	1.17053	1.24525	1.31649	1.405	1.54127
Non-Hispanic White	41	0.774644	0.894722	1.00337	1.08678	1.16678	1.24135	1.31318	1.40216	1.53845
Non-Hispanic White	42	0.771417	0.889553	0.998651	1.08143	1.1629	1.23731	1.30961	1.39907	1.53529
Non-Hispanic White	43	0.768102	0.884382	0.993758	1.07595	1.15881	1.23305	1.30569	1.39565	1.53171
Non-Hispanic White	44	0.764683	0.879182	0.988657	1.07031	1.15446	1.22851	1.30133	1.39183	1.52766
Non-Hispanic White	45	0.761146	0.873931	0.983313	1.06446	1.14978	1.22361	1.29646	1.38754	1.52307
Non-Hispanic White	46	0.757479	0.868606	0.977694	1.05835	1.14472	1.2183	1.291	1.38272	1.51789
Non-Hispanic White	47	0.753667	0.863184	0.971773	1.05197	1.13923	1.2125	1.28488	1.37732	1.51207
Non-Hispanic White	48	0.749699	0.857647	0.965525	1.04526	1.13327	1.20618	1.27806	1.37129	1.50557
Non-Hispanic White	49	0.745564	0.851975	0.958929	1.03822	1.12679	1.19929	1.27049	1.36459	1.49835
Non-Hispanic White	50	0.74125	0.846154	0.95197	1.03081	1.11977	1.19178	1.26213	1.35719	1.49039
Non-Hispanic White	51	0.736749	0.840168	0.944637	1.02302	1.11217	1.18364	1.25296	1.34907	1.48166
Non-Hispanic White	52	0.732051	0.834006	0.936921	1.01483	1.10399	1.17483	1.24296	1.34021	1.47216
Non-Hispanic White	53	0.727148	0.827659	0.928821	1.00625	1.0952	1.16534	1.23212	1.33059	1.46187
Non-Hispanic White	54	0.722034	0.821118	0.920339	0.997258	1.08581	1.15516	1.22046	1.32023	1.4508
Non-Hispanic White	55	0.716701	0.814379	0.911482	0.987872	1.07581	1.1443	1.20799	1.30912	1.43896
Non-Hispanic White	56	0.711145	0.807439	0.902262	0.978095	1.06522	1.13276	1.19473	1.29728	1.42637
Non-Hispanic White	57	0.705361	0.800298	0.892695	0.967943	1.05405	1.12056	1.18072	1.28474	1.41304
Non-Hispanic White	58	0.699344	0.792958	0.882803	0.957434	1.04233	1.10772	1.16602	1.27152	1.39903
Non-Hispanic White	59	0.693092	0.785424	0.872611	0.946595	1.03009	1.09428	1.15067	1.25768	1.38436
Non-Hispanic White	60	0.686603	0.777704	0.862151	0.935455	1.01736	1.08028	1.13476	1.24325	1.36908
Non-Hispanic White	61	0.679874	0.769807	0.851458	0.924051	1.00419	1.06577	1.11835	1.2283	1.35326
Non-Hispanic White	62	0.672906	0.761745	0.840572	0.912423	0.990643	1.05081	1.10154	1.21289	1.33695
Non-Hispanic White	63	0.665699	0.753533	0.829538	0.90062	0.976766	1.03546	1.08443	1.19709	1.32023
Non-Hispanic White	64	0.658252	0.745188	0.818405	0.888693	0.962629	1.01979	1.06712	1.18098	1.30318
Non-Hispanic White	65	0.650569	0.73673	0.807227	0.876698	0.948306	1.00389	1.04975	1.16466	1.28589
Non-Hispanic White	66	0.64265	0.72818	0.796063	0.864699	0.933879	0.987846	1.03244	1.14821	1.26844
Non-Hispanic White	67	0.634499	0.719563	0.784974	0.852764	0.919434	0.971753	1.01533	1.13175	1.25094
Non-Hispanic White	68	0.62612	0.710905	0.774028	0.840965	0.905066	0.955715	0.998564	1.11538	1.2335
Non-Hispanic White	69	0.617518	0.702236	0.763297	0.82938	0.890874	0.939846	0.982312	1.09922	1.21624
Non-Hispanic White	70	0.608696	0.693586	0.752855	0.818091	0.876966	0.924263	0.966739	1.08341	1.19927
Non-Hispanic White	71	0.59966	0.68499	0.742783	0.807187	0.863455	0.909094	0.952023	1.06806	1.18272
Non-Hispanic White	72	0.590418	0.676483	0.733164	0.796759	0.850461	0.894471	0.938351	1.05333	1.16674
Non-Hispanic White	73	0.580975	0.668103	0.724086	0.786905	0.83811	0.880534	0.925919	1.03937	1.15146
Non-Hispanic White	74	0.57134	0.659891	0.715641	0.777727	0.826533	0.867432	0.914932	1.02632	1.13704
Non-Hispanic White	75	0.56152	0.651888	0.707924	0.76933	0.81587	0.855319	0.905603	1.01434	1.12362
Non-Hispanic White	76	0.551524	0.644139	0.701035	0.761827	0.806263	0.844354	0.898154	1.00361	1.11137
Non-Hispanic White	77	0.541361	0.636691	0.695076	0.755333	0.797862	0.834707	0.892816	0.994307	1.10045
Non-Hispanic White	78	0.531041	0.629591	0.690155	0.749967	0.790824	0.82655	0.889827	0.986601	1.09105
Non-Hispanic White	79	0.520574	0.622892	0.686382	0.745853	0.785308	0.820064	0.889435	0.980682	1.08333
Non-Hispanic White	80	0.509972	0.616644	0.683871	0.743119	0.781481	0.815436	0.891892	0.976744	1.07749
