# Supplementary material for: Absolute and Body Mass Index Normalized Handgrip Strength Percentiles by Gender, Ethnicity, and Hand Dominance in Americans
Source: Adv Geriatr Med Res. Author manuscript; Available in PMC 2020 Jan 10. (PMC6954001; doi:10.20900/agmr20200005)
Supplement: 4 [file NIHMS1066034-supplement-4.xlsx]

## Sheet: Males
Ethnicity	Age (Years)	10th Quantile	20th Quantile	30th Quantile	40th Quantile	50th Quantile	60th Quantile	70th Quantile	80th Quantile	90th Quantile
Non-Hispanic Asian	6	9	10	10.3	10.9341	11	11.4	11.695	12.8	13.2
Non-Hispanic Asian	7	7.97455	8.44808	8.7	9.8	10.1941	11.0845	12.2	12.8271	13.135
Non-Hispanic Asian	8	9.22007	9.8498	10.3623	11.5813	12.2104	13.3148	14.7122	15.3	16
Non-Hispanic Asian	9	11.4731	12.5108	13.3568	14.5603	15.4	16.6	18.0446	18.7963	20.0478
Non-Hispanic Asian	10	14.1	15.6	16.7568	17.9068	18.9551	20.2044	21.6066	22.6067	24.4224
Non-Hispanic Asian	11	16.7764	18.7044	20.1154	21.2165	22.4752	23.7603	25.1	26.3717	28.7008
Non-Hispanic Asian	12	19.3377	21.6236	23.2257	24.2995	25.7675	27.0888	28.3779	29.9127	32.6803
Non-Hispanic Asian	13	21.7048	24.2687	26.0042	27.077	28.7481	30.1106	31.3739	33.1479	36.2742
Non-Hispanic Asian	14	23.8455	26.61	28.4314	29.5279	31.3907	32.8	34.0657	36.0479	39.4574
Non-Hispanic Asian	15	25.7532	28.6492	30.52	31.6612	33.7	35.1599	36.4545	38.6121	42.2376
Non-Hispanic Asian	16	27.4353	30.4042	32.2981	33.5	35.6961	37.2082	38.5544	40.8553	44.639
Non-Hispanic Asian	17	28.9061	31.9	33.8	35.0739	37.4062	38.9699	40.3858	42.8	46.6936
Non-Hispanic Asian	18	30.1833	33.1644	35.061	36.4138	38.86	40.4727	41.9717	44.4718	48.4358
Non-Hispanic Asian	19	31.2857	34.2251	36.115	37.5498	40.0873	41.7444	43.3354	45.8973	49.9
Non-Hispanic Asian	20	32.2316	35.1084	36.9931	38.5099	41.1162	42.8118	44.5	47.1023	51.1188
Non-Hispanic Asian	21	33.0387	35.8385	37.723	39.3192	41.9725	43.7	45.487	48.1114	52.1225
Non-Hispanic Asian	22	33.7233	36.4373	38.3292	40	42.6797	44.4317	46.3163	48.9472	52.9386
Non-Hispanic Asian	23	34.3	36.9239	38.8327	40.5718	43.2587	45.0276	47.0064	49.6306	53.5918
Non-Hispanic Asian	24	34.7823	37.3154	39.2512	41.0515	43.728	45.5061	47.5737	50.1802	54.104
Non-Hispanic Asian	25	35.1821	37.6266	39.6	41.4535	44.1037	45.8834	48.0332	50.613	54.4949
Non-Hispanic Asian	26	35.51	37.87	39.8916	41.7899	44.4	46.1741	48.3983	50.9442	54.7815
Non-Hispanic Asian	27	35.7753	38.0567	40.1365	42.071	44.629	46.3908	48.681	51.1873	54.9788
Non-Hispanic Asian	28	35.9861	38.1958	40.3431	42.3053	44.8012	46.5445	48.8917	51.3541	55.1
Non-Hispanic Asian	29	36.1497	38.2953	40.5181	42.5	44.9255	46.6448	49.0398	51.4552	55.1564
Non-Hispanic Asian	30	36.2723	38.3615	40.667	42.6607	45.0095	46.7	49.1338	51.5	55.158
Non-Hispanic Asian	31	36.3592	38.4	40.7938	42.7921	45.0597	46.7173	49.1808	51.4966	55.1131
Non-Hispanic Asian	32	36.4152	38.4152	40.9016	42.8978	45.0814	46.7027	49.1872	51.4522	55.0291
Non-Hispanic Asian	33	36.4441	38.4107	40.9926	42.9807	45.0789	46.6615	49.1587	51.3731	54.9122
Non-Hispanic Asian	34	36.4494	38.3894	41.0682	43.0428	45.056	46.5981	49.1	51.2645	54.7677
Non-Hispanic Asian	35	36.4339	38.3535	41.1293	43.0857	45.0156	46.516	49.0153	51.1311	54.6
Non-Hispanic Asian	36	36.4	38.3047	41.1761	43.1105	44.96	46.4184	48.9083	50.977	54.4128
Non-Hispanic Asian	37	36.3498	38.2442	41.2085	43.1178	44.8909	46.3076	48.782	50.8055	54.2093
Non-Hispanic Asian	38	36.2848	38.173	41.2262	43.1079	44.8098	46.1857	48.6389	50.6195	53.992
Non-Hispanic Asian	39	36.2063	38.0915	41.2285	43.0808	44.7174	46.0541	48.4813	50.4213	53.7628
Non-Hispanic Asian	40	36.1155	38	41.2146	43.0363	44.6145	45.9139	48.3109	50.2129	53.5235
Non-Hispanic Asian	41	36.0131	37.8985	41.1834	42.9741	44.5014	45.7661	48.1291	49.9958	53.2753
Non-Hispanic Asian	42	35.8996	37.7868	41.1339	42.8938	44.378	45.6109	47.937	49.7712	53.019
Non-Hispanic Asian	43	35.7756	37.6646	41.0651	42.7947	44.2443	45.4488	47.7356	49.5401	52.7555
Non-Hispanic Asian	44	35.6411	37.5316	40.9758	42.6764	44.1	45.2796	47.5253	49.303	52.485
Non-Hispanic Asian	45	35.4964	37.3872	40.8649	42.5382	43.9446	45.1033	47.3065	49.0604	52.2079
Non-Hispanic Asian	46	35.3414	37.2309	40.7316	42.3796	43.7777	44.9194	47.0794	48.8124	51.9241
Non-Hispanic Asian	47	35.176	37.062	40.5749	42.2	43.5985	44.7275	46.844	48.559	51.6337
Non-Hispanic Asian	48	35	36.8801	40.394	41.9989	43.4064	44.527	46.6	48.3	51.3364
Non-Hispanic Asian	49	34.8131	36.6844	40.1882	41.7758	43.2006	44.3171	46.3472	48.035	51.0319
Non-Hispanic Asian	50	34.6151	36.4745	39.957	41.5305	42.9805	44.097	46.0851	47.7636	50.7199
Non-Hispanic Asian	51	34.4055	36.2497	39.7	41.2626	42.7451	43.8659	45.8131	47.4851	50.4
Non-Hispanic Asian	52	34.184	36.0096	39.417	40.9721	42.4939	43.6227	45.5306	47.1988	50.0717
Non-Hispanic Asian	53	33.9501	35.7538	39.1079	40.6588	42.2259	43.3667	45.2368	46.9039	49.7346
Non-Hispanic Asian	54	33.7034	35.4818	38.7729	40.323	41.9405	43.0966	44.9308	46.5995	49.3881
Non-Hispanic Asian	55	33.4434	35.1934	38.4123	39.9647	41.637	42.8115	44.6118	46.2847	49.0318
Non-Hispanic Asian	56	33.1696	34.8884	38.0266	39.5845	41.3147	42.5104	44.2788	45.9584	48.6652
Non-Hispanic Asian	57	32.8817	34.5665	37.6165	39.1827	40.9731	42.1921	43.9306	45.6197	48.2878
Non-Hispanic Asian	58	32.5792	34.2278	37.1829	38.76	40.6115	41.8557	43.5663	45.2672	47.8993
Non-Hispanic Asian	59	32.2615	33.8722	36.7269	38.3173	40.2294	41.5	43.1848	44.9	47.4991
Non-Hispanic Asian	60	31.9284	33.5	36.2498	37.8554	39.8265	41.124	42.7848	44.5168	47.0869
Non-Hispanic Asian	61	31.5793	33.1114	35.7533	37.3754	39.4024	40.7268	42.3653	44.1164	46.6623
Non-Hispanic Asian	62	31.2139	32.7066	35.2388	36.8787	38.9567	40.3072	41.9249	43.6976	46.2252
Non-Hispanic Asian	63	30.8319	32.2862	34.7085	36.3665	38.4893	39.8643	41.4625	43.2592	45.7752
Non-Hispanic Asian	64	30.4329	31.8508	34.1644	35.8405	38	39.3973	40.9768	42.7999	45.3122
Non-Hispanic Asian	65	30.0166	31.4009	33.6089	35.3023	37.4888	38.905	40.4665	42.3184	44.8361
Non-Hispanic Asian	66	29.5827	30.9374	33.0444	34.7539	36.9556	38.3867	39.9304	41.8136	44.3468
Non-Hispanic Asian	67	29.131	30.4611	32.4738	34.1972	36.4006	37.8416	39.3673	41.284	43.8443
Non-Hispanic Asian	68	28.6614	29.973	31.9	33.6344	35.824	37.2687	38.7757	40.7286	43.3286
Non-Hispanic Asian	69	28.1736	29.4743	31.3261	33.0679	35.226	36.6674	38.1545	40.1459	42.8
Non-Hispanic Asian	70	27.6674	28.9661	30.7555	32.5	34.607	36.0369	37.5023	39.5349	42.2586
Non-Hispanic Asian	71	27.1429	28.4498	30.1917	31.9335	33.9674	35.3765	36.8179	38.8943	41.7047
Non-Hispanic Asian	72	26.6	27.9267	29.6384	31.371	33.3077	34.6856	36.1	38.2228	41.1386
Non-Hispanic Asian	73	26.0386	27.3985	29.0995	30.8156	32.6286	33.9637	35.3473	37.5192	40.5607
Non-Hispanic Asian	74	25.4588	26.8668	28.5792	30.2703	31.9308	33.2101	34.5586	36.7824	39.9716
Non-Hispanic Asian	75	24.8607	26.3334	28.0817	29.7383	31.215	32.4244	33.7326	36.0113	39.3718
Non-Hispanic Asian	76	24.2443	25.8	27.6116	29.2229	30.4821	31.6061	32.868	35.2045	38.7619
Non-Hispanic Asian	77	23.6098	25.2687	27.1734	28.7277	29.7331	30.7548	31.9637	34.3612	38.1426
Non-Hispanic Asian	78	22.9574	24.7416	26.772	28.2563	28.9689	29.8703	31.0184	33.48	37.5147
Non-Hispanic Asian	80	21.6	23.7087	26.1	27.4	27.4	28	29	31.6	36.2367
Non-Hispanic Black	6	9.39124	10.3	11.5	12.2	12.9	13.6	14.3	15.1	16
Non-Hispanic Black	7	8.6	9.8	10.7617	11.8	12.2	12.9187	13.7506	14.9881	16.1739
Non-Hispanic Black	8	10.1	11.6	12.6953	13.9506	14.4113	15.2	16.1	17.7	19.0175
Non-Hispanic Black	9	12.6192	14.4333	15.7929	17.218	17.9017	18.7873	19.7631	21.6516	23.0634
Non-Hispanic Black	10	15.518	17.6538	19.3	20.8776	21.8462	22.8422	23.922	26.0337	27.549
Non-Hispanic Black	11	18.4676	20.9234	22.8317	24.5557	25.8184	26.9312	28.1435	30.4231	32.067
Non-Hispanic Black	12	21.3	24.0658	26.1938	28.0608	29.6	30.8313	32.198	34.6	36.4
Non-Hispanic Black	13	23.9335	26.9925	29.2943	31.3	33.085	34.434	35.9681	38.4558	40.4356
Non-Hispanic Black	14	26.3336	29.6642	32.0967	34.2349	36.2295	37.6937	39.4	41.9441	44.1216
Non-Hispanic Black	15	28.4921	32.0694	34.5952	36.8572	39.0241	40.6	42.4762	45.0536	47.4406
Non-Hispanic Black	16	30.4148	34.2117	36.8	39.1754	41.4785	43.1619	45.2	47.7929	50.3953
Non-Hispanic Black	17	32.1149	36.1037	38.73	41.2067	43.6124	45.3987	47.5865	50.1816	53
Non-Hispanic Black	18	33.6091	37.7621	40.4076	42.9726	45.4504	47.3348	49.6571	52.2443	55.2753
Non-Hispanic Black	19	34.9155	39.2052	41.8565	44.496	47.019	48.9963	51.436	54.0084	57.2448
Non-Hispanic Black	20	36.0517	40.4522	43.1	45.8	48.3445	50.4096	52.9484	55.5015	58.9334
Non-Hispanic Black	21	37.0349	41.5214	44.16	46.9066	49.4524	51.6	54.2194	56.7506	60.366
Non-Hispanic Black	22	37.8808	42.4305	45.057	47.8367	50.3665	52.5914	55.273	57.7812	61.5668
Non-Hispanic Black	23	38.604	43.1958	45.8096	48.6095	51.109	53.4059	56.132	58.6176	62.5585
Non-Hispanic Black	24	39.2177	43.8325	46.4346	49.2425	51.7	54.0638	56.8176	59.2819	63.3629
Non-Hispanic Black	25	39.7336	44.3544	46.9472	49.7517	52.1579	54.5834	57.3496	59.7945	64
Non-Hispanic Black	26	40.1622	44.774	47.3607	50.1516	52.4994	54.9814	57.7458	60.174	64.4885
Non-Hispanic Black	27	40.5129	45.1028	47.6871	50.4551	52.7392	55.2728	58.0229	60.4376	64.8454
Non-Hispanic Black	28	40.7938	45.3511	47.9369	50.6737	52.8908	55.4709	58.1959	60.6004	65.0865
Non-Hispanic Black	29	41.0124	45.5279	48.1193	50.8178	52.9659	55.5877	58.2784	60.6763	65.2261
Non-Hispanic Black	30	41.1749	45.6415	48.2425	50.8967	52.9753	55.6339	58.2827	60.6778	65.2772
Non-Hispanic Black	31	41.2869	45.6994	48.3136	50.9185	52.9281	55.6189	58.2199	60.6159	65.2518
Non-Hispanic Black	32	41.3534	45.7079	48.3387	50.8904	52.8328	55.5512	58.1	60.5007	65.1604
Non-Hispanic Black	33	41.3785	45.6731	48.3233	50.8188	52.6966	55.4382	57.932	60.3409	65.0129
Non-Hispanic Black	34	41.366	45.6	48.272	50.7095	52.5259	55.2863	57.7238	60.1444	64.8178
Non-Hispanic Black	35	41.3192	45.4932	48.1888	50.5672	52.3263	55.1014	57.4825	59.9182	64.5829
Non-Hispanic Black	36	41.2406	45.3567	48.0773	50.3965	52.1028	54.8885	57.2145	59.6683	64.3153
Non-Hispanic Black	37	41.1328	45.194	47.9403	50.2009	51.8594	54.6519	56.9252	59.4	64.021
Non-Hispanic Black	38	40.9979	45.0082	47.7803	49.9839	51.6	54.3955	56.6196	59.1179	63.7055
Non-Hispanic Black	39	40.8375	44.802	47.5997	49.7481	51.3275	54.1225	56.3019	58.826	63.3735
Non-Hispanic Black	40	40.6532	44.5777	47.4	49.4962	51.0447	53.8357	55.9757	58.5277	63.0292
Non-Hispanic Black	41	40.4463	44.3371	47.1829	49.23	50.7537	53.5376	55.6441	58.2256	62.6761
Non-Hispanic Black	42	40.2179	44.0822	46.9496	48.9514	50.4564	53.2301	55.3097	57.9222	62.3172
Non-Hispanic Black	43	39.9688	43.8141	46.7011	48.6618	50.1541	52.9148	54.9747	57.6192	61.9552
Non-Hispanic Black	44	39.7	43.5341	46.4382	48.3624	49.8482	52.5932	54.6409	57.3182	61.5919
Non-Hispanic Black	45	39.4121	43.2431	46.1617	48.0541	49.5394	52.2664	54.3095	57.02	61.229
Non-Hispanic Black	46	39.1055	42.9419	45.8719	47.7377	49.2284	51.9351	53.9816	56.7254	60.8677
Non-Hispanic Black	47	38.781	42.631	45.5695	47.4138	48.9156	51.6	53.6579	56.4348	60.5089
Non-Hispanic Black	48	38.4388	42.3108	45.2545	47.0827	48.6012	51.2615	53.3386	56.1481	60.1529
Non-Hispanic Black	49	38.0792	41.9816	44.9273	46.7447	48.2853	50.9199	53.0239	55.8651	59.8
Non-Hispanic Black	50	37.7028	41.6434	44.588	46.3999	47.9676	50.5753	52.7136	55.5852	59.4499
Non-Hispanic Black	51	37.3096	41.2964	44.2366	46.0484	47.6478	50.2276	52.4072	55.3078	59.1023
Non-Hispanic Black	52	36.9	40.9403	43.8733	45.6899	47.3257	49.8766	52.104	55.0319	58.7563
Non-Hispanic Black	53	36.4742	40.5749	43.498	45.3244	47.0005	49.5221	51.8033	54.7562	58.411
Non-Hispanic Black	54	36.0325	40.2	43.1107	44.9515	46.6718	49.1636	51.5038	54.4794	58.0651
Non-Hispanic Black	55	35.5751	39.8152	42.7114	44.5709	46.3388	48.8008	51.2044	54.2	57.7172
Non-Hispanic Black	56	35.1023	39.42	42.3	44.1822	46.0006	48.4331	50.9037	53.9163	57.3657
Non-Hispanic Black	57	34.6142	39.014	41.8766	43.785	45.6564	48.0598	50.6	53.6263	57.0086
Non-Hispanic Black	58	34.1112	38.5966	41.4411	43.3787	45.3052	47.6804	50.2917	53.3281	56.6439
Non-Hispanic Black	59	33.5936	38.1672	40.9934	42.9628	44.9461	47.294	49.9768	53.0197	56.2693
Non-Hispanic Black	60	33.0616	37.7251	40.5337	42.5368	44.5781	46.9	49.6534	52.6986	55.8825
Non-Hispanic Black	61	32.5157	37.2696	40.0619	42.1	44.2	46.4976	49.3194	52.3626	55.481
Non-Hispanic Black	62	31.9562	36.8	39.5781	41.6518	43.8107	46.0859	48.9726	52.0092	55.0619
Non-Hispanic Black	63	31.3834	36.3156	39.0824	41.1916	43.4092	45.6641	48.6106	51.6358	54.6225
Non-Hispanic Black	64	30.7978	35.8155	38.5748	40.7187	42.9942	45.2314	48.2311	51.2398	54.1598
Non-Hispanic Black	65	30.2	35.2991	38.0556	40.2325	42.5646	44.7868	47.8314	50.8185	53.6706
Non-Hispanic Black	66	29.5904	34.7654	37.5249	39.7323	42.1191	44.3296	47.409	50.369	53.1518
Non-Hispanic Black	67	28.9695	34.2136	36.983	39.2175	41.6567	43.8587	46.9613	49.8884	52.6
Non-Hispanic Black	68	28.3379	33.6428	36.4301	38.6873	41.176	43.3734	46.4855	49.3739	52.0118
Non-Hispanic Black	69	27.6964	33.0523	35.8665	38.1411	40.6758	42.8726	45.9788	48.8223	51.3835
Non-Hispanic Black	70	27.0455	32.4411	35.2927	37.5782	40.155	42.3556	45.4382	48.2306	50.7117
Non-Hispanic Black	71	26.3859	31.8084	34.7089	36.9981	39.6123	41.8215	44.8609	47.5958	49.9924
Non-Hispanic Black	72	25.7185	31.1533	34.1157	36.4	39.0465	41.2692	44.2438	46.9145	49.222
Non-Hispanic Black	73	25.0441	30.4749	33.5136	35.7833	38.4564	40.6981	43.584	46.1837	48.3965
Non-Hispanic Black	74	24.3634	29.7723	32.903	35.1474	37.8408	40.1072	42.8782	45.4	47.5118
Non-Hispanic Black	75	23.6774	29.0446	32.2847	34.4918	37.1985	39.4957	42.1234	44.5601	46.564
Non-Hispanic Black	76	22.9871	28.291	31.6591	33.8157	36.5284	38.8627	41.3163	43.6607	45.5489
Non-Hispanic Black	77	22.2934	27.5107	31.0271	33.1186	35.8293	38.2074	40.4537	42.6984	44.4624
Non-Hispanic Black	78	21.5973	26.7026	30.3894	32.4	35.1	37.529	39.5323	41.6699	43.3
Non-Hispanic Black	79	20.9	25.866	29.7468	31.6593	34.3394	36.8268	38.5489	40.5715	42.0575
Non-Hispanic Black	80	20.2025	25	29.1	30.896	33.5464	36.1	37.5	39.4	40.7306
Hispanic	6	8	9	9.9	10.6	11.2	11.6	12.6176	14.1	15.6
Hispanic	7	7.62027	8.62391	9.44528	9.9	10.2	10.9066	11.6	12.7	14.3216
Hispanic	8	9.3	10.4042	11.2409	11.797	12.2416	13.1	13.8756	14.878	16.6874
Hispanic	9	11.8511	13.1345	14.0697	14.859	15.6219	16.6033	17.6	18.6911	20.7
Hispanic	10	14.6879	16.205	17.3	18.3544	19.4803	20.6	21.8387	23.135	25.3335
Hispanic	11	17.5169	19.3	20.5947	21.9	23.3725	24.6559	26.1081	27.6766	30.0476
Hispanic	12	20.1941	22.2574	23.7732	25.2958	27.0711	28.5403	30.16	32.0329	34.5584
Hispanic	13	22.6542	24.998	26.7418	28.4416	30.466	32.1349	33.8738	36.059	38.7226
Hispanic	14	24.8737	27.4882	29.4561	31.2934	33.5121	35.3853	37.2	39.6886	42.476
Hispanic	15	26.852	29.7202	31.9	33.8383	36.2	38.2739	40.1284	42.9	45.7996
Hispanic	16	28.6	31.7	34.0741	36.0817	38.5404	40.8046	42.6705	45.6975	48.7
Hispanic	17	30.1341	33.4412	35.9883	38.0385	40.5544	42.9928	44.8499	48.1	51.1978
Hispanic	18	31.4732	34.961	37.6577	39.7285	42.2681	44.8608	46.6952	50.1341	53.3213
Hispanic	19	32.6361	36.2779	39.0999	41.1738	43.7094	46.4338	48.2376	51.8302	55.1017
Hispanic	20	33.6411	37.4106	40.3335	42.3969	44.9063	47.7382	49.5082	53.2198	56.5716
Hispanic	21	34.5052	38.3772	41.377	43.4198	45.8855	48.8	50.5369	54.3342	57.7627
Hispanic	22	35.2439	39.1944	42.2485	44.2634	46.6722	49.6446	51.352	55.2035	58.7053
Hispanic	23	35.8711	39.8781	42.9651	44.9473	47.2897	50.2958	51.9795	55.8561	59.4282
Hispanic	24	36.3991	40.4424	43.543	45.4896	47.7592	50.7761	52.4434	56.3185	59.9577
Hispanic	25	36.8388	40.9005	43.997	45.9069	48.1	51.1061	52.7656	56.6153	60.3184
Hispanic	26	37.2	41.2642	44.341	46.2143	48.3295	51.3051	52.9655	56.769	60.5325
Hispanic	27	37.491	41.544	44.5876	46.4254	48.4631	51.3904	53.061	56.8	60.6202
Hispanic	28	37.7192	41.7494	44.7483	46.5526	48.5149	51.3781	53.0678	56.727	60.6
Hispanic	29	37.8909	41.889	44.8338	46.607	48.4971	51.2825	53	56.5669	60.4883
Hispanic	30	38.0119	41.9703	44.8535	46.5986	48.4207	51.1169	52.8701	56.3347	60.3
Hispanic	31	38.0868	42	44.816	46.5362	48.2953	50.893	52.6892	56.0441	60.0484
Hispanic	32	38.1199	41.9841	44.7292	46.4278	48.1294	50.6214	52.467	55.7071	59.7453
Hispanic	33	38.1148	41.928	44.6	46.2803	47.9305	50.3116	52.212	55.3347	59.4013
Hispanic	34	38.0747	41.8364	44.4347	46.1	47.7049	49.9721	51.9316	54.9363	59.0256
Hispanic	35	38.0023	41.7133	44.239	45.8924	47.4584	49.6104	51.6324	54.5203	58.6266
Hispanic	36	37.9	41.5624	44.0177	45.6623	47.1958	49.2331	51.3199	54.0941	58.2112
Hispanic	37	37.7699	41.387	43.7754	45.4139	46.9211	48.8459	50.9987	53.6639	57.7858
Hispanic	38	37.6139	41.1898	43.5158	45.1508	46.6378	48.454	50.6729	53.2352	57.3557
Hispanic	39	37.4335	40.9734	43.2424	44.8762	46.3489	48.0616	50.3458	52.8125	56.9255
Hispanic	40	37.2302	40.7398	42.9581	44.5928	46.0567	47.6724	50.0201	52.3998	56.4991
Hispanic	41	37.0054	40.4909	42.6654	44.3027	45.7631	47.2895	49.6979	52	56.0795
Hispanic	42	36.7601	40.2284	42.3665	44.0079	45.4698	46.9155	49.3808	51.6157	55.6693
Hispanic	43	36.4955	39.9535	42.063	43.7099	45.1776	46.5523	49.07	51.2486	55.2706
Hispanic	44	36.2126	39.6675	41.7566	43.4098	44.8876	46.2015	48.7664	50.9	54.8848
Hispanic	45	35.9124	39.3713	41.4483	43.1086	44.6	45.864	48.4702	50.5706	54.5128
Hispanic	46	35.5958	39.0659	41.139	42.8069	44.3151	45.5407	48.1815	50.2607	54.1553
Hispanic	47	35.2638	38.7518	40.8293	42.5051	44.0329	45.2317	47.9	49.9699	53.8124
Hispanic	48	34.9173	38.4297	40.5195	42.2034	43.7529	44.9369	47.6252	49.6978	53.4838
Hispanic	49	34.5572	38.1	40.2097	41.9018	43.4748	44.656	47.3562	49.4432	53.169
Hispanic	50	34.1844	37.7631	39.9	41.6	43.1979	44.3882	47.0921	49.2047	52.8671
Hispanic	51	33.8	37.4192	39.59	41.2977	42.9213	44.1324	46.8315	48.9806	52.5768
Hispanic	52	33.4049	37.0686	39.2792	40.9944	42.644	43.8874	46.5729	48.7688	52.2967
Hispanic	53	33.0003	36.7113	38.967	40.6893	42.3648	43.6516	46.3148	48.5669	52.0251
Hispanic	54	32.5872	36.3475	38.6526	40.3817	42.0827	43.4231	46.0552	48.3724	51.76
Hispanic	55	32.1667	35.9772	38.3351	40.0707	41.7961	43.2	45.7924	48.1823	51.4993
Hispanic	56	31.7401	35.6004	38.0134	39.7552	41.5037	42.98	45.5242	47.9935	51.2405
Hispanic	57	31.3087	35.217	37.6863	39.4341	41.204	42.7606	45.2483	47.8026	50.9812
Hispanic	58	30.8738	34.8269	37.3525	39.1062	40.8953	42.5394	44.9626	47.606	50.7185
Hispanic	59	30.4367	34.4301	37.0105	38.7703	40.576	42.3133	44.6646	47.4	50.4495
Hispanic	60	29.9991	34.0264	36.6588	38.4249	40.2443	42.0795	44.3518	47.1805	50.1713
Hispanic	61	29.5623	33.6158	36.2958	38.0686	39.8986	41.8349	44.0216	46.9435	49.8806
Hispanic	62	29.1281	33.1979	35.9197	37.7	39.5369	41.5762	43.6714	46.6846	49.5742
Hispanic	63	28.698	32.7728	35.5286	37.3174	39.1574	41.3	43.2984	46.3994	49.2485
Hispanic	64	28.274	32.3402	35.1207	36.9194	38.7582	41.0028	42.9	46.0832	48.9
Hispanic	65	27.8578	31.9	34.694	36.5041	38.3375	40.6808	42.4733	45.7313	48.5251
Hispanic	66	27.4514	31.452	34.2465	36.07	37.8933	40.3304	42.0153	45.3388	48.12
Hispanic	67	27.0567	30.9962	33.776	35.6154	37.4236	39.9477	41.5233	44.9008	47.6809
Hispanic	68	26.6758	30.5322	33.2803	35.1384	36.9265	39.5287	40.9942	44.412	47.2039
Hispanic	69	26.3108	30.0601	32.7572	34.6372	36.4	39.0693	40.4251	43.8674	46.6849
Hispanic	70	25.9641	29.5796	32.2043	34.1102	35.8421	38.5653	39.813	43.2615	46.1199
Hispanic	71	25.6378	29.0908	31.6194	33.5554	35.2508	38.0125	39.1549	42.5889	45.5048
Hispanic	72	25.3345	28.5934	31	32.9709	34.6242	37.4066	38.4476	41.8442	44.8353
Hispanic	73	25.0564	28.0873	30.3437	32.355	33.9602	36.743	37.6882	41.0217	44.1072
Hispanic	74	24.8063	27.5726	29.6479	31.7056	33.2569	36.0174	36.8735	40.1157	43.3161
Hispanic	75	24.5866	27.0491	28.9101	31.0209	32.5122	35.2252	36.0004	39.1205	42.4577
Hispanic	76	24.4	26.5169	28.1278	30.299	31.7242	34.3616	35.0659	38.0303	41.5276
Hispanic	77	24.2493	25.9758	27.2983	29.5379	30.891	33.4221	34.0668	36.8392	40.5213
Hispanic	78	24.1374	25.426	26.419	28.7356	30.0105	32.4019	33	35.5411	39.4343
Hispanic	80	24.0415	24.3	24.5	27	28.1	30.1	30.6508	32.6	37
Non-Hispanic White	6	8.6	9.6	10	11.2	11.6848	12.7	13.4	13.7112	16.7016
Non-Hispanic White	7	8.18857	8.98512	9.60206	10.1681	10.9	11.9	12.7222	13.7	14.9
Non-Hispanic White	8	9.55553	10.5202	11.4294	11.9878	12.8218	13.9894	14.9	16.4	17.3
Non-Hispanic White	9	11.8293	13.1	14.3022	15.1	15.9982	17.3873	18.3867	20.3059	21.5574
Non-Hispanic White	10	14.5264	16.1341	17.6	18.7083	19.6747	21.2822	22.3812	24.6413	26.4898
Non-Hispanic White	11	17.3683	19.2961	20.9865	22.3953	23.4476	25.2468	26.4567	28.9954	31.4878
Non-Hispanic White	12	20.1915	22.4032	24.2778	25.9427	27.1	29.0564	30.3856	33.1515	36.2404
Non-Hispanic White	13	22.9	25.3539	27.3754	29.2409	30.5186	32.5968	34.05	37	40.5973
Non-Hispanic White	14	25.4388	28.0945	30.2303	32.2406	33.6492	35.8168	37.3946	40.4917	44.4969
Non-Hispanic White	15	27.7786	30.6	32.8222	34.9272	36.4713	38.7	40.4	43.6124	47.9268
Non-Hispanic White	16	29.9061	32.8624	35.148	37.3051	38.9846	41.2506	43.0675	46.3676	50.9014
Non-Hispanic White	17	31.8184	34.8843	37.2147	39.3892	41.2	43.4839	45.4104	48.774	53.4492
Non-Hispanic White	18	33.5193	36.6747	39.0348	41.2	43.1346	45.4207	47.4481	50.8542	55.6056
Non-Hispanic White	19	35.0168	38.2459	40.6242	42.7602	44.8086	47.0849	49.2034	52.6336	57.4081
Non-Hispanic White	20	36.3212	39.6123	42	44.0931	46.2437	48.5008	50.7	54.1385	58.8943
Non-Hispanic White	21	37.4447	40.7892	43.1798	45.2215	47.4612	49.6925	51.9618	55.3948	60.1
Non-Hispanic White	22	38.4	41.792	44.1811	46.1669	48.4822	50.6829	53.0118	56.4273	61.0589
Non-Hispanic White	23	39.2	42.6357	45.0203	46.9497	49.3267	51.4938	53.8718	57.2597	61.8019
Non-Hispanic White	24	39.8577	43.3349	45.7136	47.5884	50.0134	52.1451	54.5623	57.9141	62.3573
Non-Hispanic White	25	40.3858	43.9034	46.2757	48.1	50.5598	52.6553	55.1022	58.4108	62.7505
Non-Hispanic White	26	40.7964	44.3544	46.7205	48.5001	50.9818	53.0412	55.509	58.7686	63.0044
Non-Hispanic White	27	41.1012	44.7	47.061	48.8026	51.2942	53.3183	55.7988	59.0047	63.1396
Non-Hispanic White	28	41.3112	44.9516	47.3089	49.0201	51.5106	53.5004	55.9861	59.1348	63.174
Non-Hispanic White	29	41.4369	45.1198	47.4751	49.1638	51.6431	53.6	56.0844	59.1732	63.1239
Non-Hispanic White	30	41.488	45.2142	47.5696	49.2438	51.7029	53.6284	56.1055	59.1328	63.0035
Non-Hispanic White	31	41.4736	45.2438	47.6015	49.2691	51.7	53.5958	56.0603	59.0253	62.8252
Non-Hispanic White	32	41.4023	45.2168	47.579	49.2476	51.6435	53.5111	55.9588	58.8612	62.6
Non-Hispanic White	33	41.2819	45.1407	47.5096	49.1864	51.5414	53.3825	55.8097	58.65	62.3374
Non-Hispanic White	34	41.1196	45.0223	47.4	49.0915	51.4012	53.2172	55.6208	58.4	62.0457
Non-Hispanic White	35	40.9221	44.8677	47.2563	48.9684	51.2291	53.0213	55.3992	58.1189	61.7319
Non-Hispanic White	36	40.6954	44.6825	47.084	48.8219	51.0311	52.8007	55.1511	57.8133	61.4022
Non-Hispanic White	37	40.4451	44.4718	46.8879	48.656	50.8121	52.5601	54.8821	57.489	61.0618
Non-Hispanic White	38	40.1761	44.24	46.6723	48.4743	50.5766	52.3038	54.597	57.1514	60.7149
Non-Hispanic White	39	39.8931	43.9912	46.4411	48.2798	50.3285	52.0356	54.3	56.8049	60.3651
Non-Hispanic White	40	39.6	43.7289	46.1975	48.075	50.0712	51.7586	53.9948	56.4533	60.0155
Non-Hispanic White	41	39.3004	43.4561	45.9444	47.862	49.8075	51.4756	53.6844	56.1	59.6682
Non-Hispanic White	42	38.9973	43.1755	45.6843	47.6425	49.5398	51.1888	53.3716	55.7478	59.3251
Non-Hispanic White	43	38.6935	42.8895	45.4192	47.4179	49.2701	50.9	53.0586	55.3989	58.9874
Non-Hispanic White	44	38.3914	42.6	45.151	47.1894	49	50.6108	52.7471	55.0552	58.6561
Non-Hispanic White	45	38.0927	42.3086	44.881	46.9575	48.7307	50.3223	52.4386	54.7182	58.3316
Non-Hispanic White	46	37.7991	42.0164	44.6102	46.7229	48.4632	50.0353	52.134	54.3887	58.0141
Non-Hispanic White	47	37.5118	41.7246	44.3395	46.4857	48.1979	49.7505	51.8342	54.0676	57.7033
Non-Hispanic White	48	37.2316	41.4338	44.0694	46.2461	47.9354	49.4682	51.5394	53.7551	57.3988
Non-Hispanic White	49	36.9591	41.1444	43.8	46.0039	47.6754	49.1883	51.25	53.4512	57.1
Non-Hispanic White	50	36.6945	40.8566	43.5314	45.7587	47.418	48.9108	50.9656	53.1556	56.8059
Non-Hispanic White	51	36.4377	40.5702	43.2635	45.5102	47.1626	48.6353	50.686	52.8678	56.5153
Non-Hispanic White	52	36.1885	40.285	42.9956	45.2575	46.9085	48.3613	50.4106	52.587	56.2271
Non-Hispanic White	53	35.9462	40.0004	42.7273	45	46.6549	48.0881	50.1384	52.312	55.9397
Non-Hispanic White	54	35.71	39.7157	42.4577	44.7368	46.4009	47.8148	49.8687	52.0417	55.6517
Non-Hispanic White	55	35.4787	39.4299	42.1858	44.4668	46.1451	47.5404	49.6	51.7744	55.3613
Non-Hispanic White	56	35.251	39.142	41.9103	44.1891	45.8861	47.2639	49.3311	51.5087	55.0668
Non-Hispanic White	57	35.0254	38.8507	41.6301	43.9023	45.6225	46.9838	49.0605	51.2425	54.7662
Non-Hispanic White	58	34.8	38.5545	41.3435	43.6053	45.3526	46.6989	48.7864	50.9738	54.4577
Non-Hispanic White	59	34.5729	38.2518	41.0491	43.2966	45.0745	46.4078	48.5071	50.7005	54.1391
Non-Hispanic White	60	34.3418	37.9408	40.7449	42.975	44.7864	46.1087	48.2206	50.4202	53.8086
Non-Hispanic White	61	34.1044	37.6197	40.4292	42.6388	44.4862	45.8002	47.9248	50.1304	53.4638
Non-Hispanic White	62	33.8581	37.2863	40.1	42.2867	44.1716	45.4805	47.6176	49.8284	53.1028
Non-Hispanic White	63	33.6	36.9386	39.7551	41.9171	43.8406	45.1477	47.2968	49.5116	52.7233
Non-Hispanic White	64	33.3274	36.5742	39.3923	41.5283	43.4906	44.8	46.9598	49.177	52.3231
Non-Hispanic White	65	33.037	36.1907	39.0093	41.1187	43.1193	44.4355	46.6042	48.8217	51.9
Non-Hispanic White	66	32.7257	35.7856	38.6037	40.6867	42.7241	44.0522	46.2275	48.4426	51.4518
Non-Hispanic White	67	32.39	35.3563	38.1729	40.2306	42.3024	43.6481	45.827	48.0364	50.9762
Non-Hispanic White	68	32.0263	34.9	37.7144	39.7486	41.8515	43.221	45.4	47.6	50.4711
Non-Hispanic White	69	31.6309	34.4139	37.2255	39.239	41.3687	42.7689	44.9437	47.1299	49.9341
Non-Hispanic White	70	31.2	33.895	36.7034	38.7	40.8511	42.2895	44.4551	46.6227	49.3631
Non-Hispanic White	71	30.7296	33.3404	36.1453	38.1299	40.2959	41.7808	43.9315	46.0749	48.7559
Non-Hispanic White	72	30.2156	32.7469	35.5482	37.5269	39.7	41.2404	43.3697	45.4829	48.1102
Non-Hispanic White	73	29.6537	32.1113	34.9093	36.8891	39.0605	40.666	42.7668	44.8429	47.4239
Non-Hispanic White	74	29.0397	31.4303	34.2254	36.2148	38.3743	40.0554	42.1196	44.1513	46.6949
Non-Hispanic White	75	28.3689	30.7007	33.4934	35.5021	37.6384	39.4063	41.425	43.4043	45.921
Non-Hispanic White	76	27.6368	29.919	32.7102	34.7493	36.8495	38.7163	40.6798	42.5979	45.1
Non-Hispanic White	77	26.8387	29.0816	31.8726	33.9545	36.0045	37.9831	39.8807	41.7283	44.23
Non-Hispanic White	78	25.9699	28.1851	30.9772	33.1159	35.1001	37.2042	39.0244	40.7915	43.3088
Non-Hispanic White	79	25.0253	27.2258	30.0208	32.2317	34.133	36.3773	38.1077	39.7834	42.3344
Non-Hispanic White	80	24	26.2	29	31.3	33.1	35.5	37.1271	38.7	41.3048

## Sheet: Females
Ethnicity	Age (Years)	10th Quantile	20th Quantile	30th Quantile	40th Quantile	50th Quantile	60th Quantile	70th Quantile	80th Quantile	90th Quantile
Non-Hispanic Asian	6	6.5	7.6	7.9	9.3	9.60365	9.9	11.2	11.2	11.5
Non-Hispanic Asian	7	7.51822	8.14259	8.7	9.55563	9.7	10.2042	10.8944	12.2374	13.3828
Non-Hispanic Asian	8	9.4	10.0758	10.7892	11.4871	11.7617	12.5	13.1	14.8229	16.4
Non-Hispanic Asian	9	11.4777	12.4	13.2108	13.9035	14.4	15.3545	16.0713	17.766	19.5533
Non-Hispanic Asian	10	13.4577	14.6723	15.5457	16.2805	17.005	18.142	19.0388	20.5593	22.436
Non-Hispanic Asian	11	15.2193	16.7065	17.6218	18.4	19.324	20.6064	21.6805	23.0046	24.9053
Non-Hispanic Asian	12	16.7245	18.4391	19.3837	20.1888	21.2725	22.6651	23.8867	25.0472	26.9381
Non-Hispanic Asian	13	17.9746	19.8654	20.832	21.6427	22.8462	24.3176	25.648	26.699	28.5639
Non-Hispanic Asian	14	18.9895	21.0078	21.9922	22.7888	24.0764	25.6	27.0009	28	29.8331
Non-Hispanic Asian	15	19.7961	21.9	22.9	23.6669	25.0091	26.5627	28	29.0004	30.8019
Non-Hispanic Asian	16	20.4236	22.5786	23.5933	24.3197	25.6932	27.2589	28.7047	29.7513	31.5243
Non-Hispanic Asian	17	20.9	23.0794	24.1085	24.7884	26.1757	27.7392	29.1719	30.3	32.0493
Non-Hispanic Asian	18	21.2512	23.4351	24.4787	25.1101	26.499	28.0494	29.4531	30.6888	32.4198
Non-Hispanic Asian	19	21.5002	23.6749	24.7334	25.3178	26.7	28.2291	29.5934	30.9541	32.6723
Non-Hispanic Asian	20	21.6675	23.824	24.8977	25.4395	26.8103	28.3121	29.6309	31.1265	32.8373
Non-Hispanic Asian	21	21.7706	23.9039	24.9932	25.4986	26.8559	28.3266	29.5976	31.2316	32.9397
Non-Hispanic Asian	22	21.8245	23.9328	25.0379	25.5146	26.8586	28.2958	29.5195	31.2901	33
Non-Hispanic Asian	23	21.8417	23.9257	25.0466	25.5034	26.8354	28.2382	29.4175	31.3187	33.0342
Non-Hispanic Asian	24	21.8331	23.895	25.0316	25.4776	26.8	28.1686	29.308	31.3304	33.055
Non-Hispanic Asian	25	21.8073	23.8504	25.0025	25.4471	26.7629	28.0983	29.2036	31.3352	33.072
Non-Hispanic Asian	26	21.7715	23.8	24.9672	25.4194	26.732	28.0358	29.1135	31.3407	33.0922
Non-Hispanic Asian	27	21.7316	23.7498	24.9315	25.4	26.7126	27.9873	29.0442	31.3521	33.1206
Non-Hispanic Asian	28	21.6922	23.7045	24.9	25.3927	26.7086	27.9567	29	31.373	33.1604
Non-Hispanic Asian	29	21.6568	23.6673	24.8758	25.4	26.7218	27.9464	28.983	31.4054	33.2133
Non-Hispanic Asian	30	21.6282	23.6405	24.861	25.423	26.7533	27.9575	28.994	31.45	33.2799
Non-Hispanic Asian	31	21.6081	23.6254	24.8568	25.4621	26.8025	27.9898	29.0323	31.5068	33.3597
Non-Hispanic Asian	32	21.5977	23.6226	24.8637	25.5167	26.8685	28.0422	29.0964	31.5746	33.4517
Non-Hispanic Asian	33	21.5979	23.632	24.8816	25.5857	26.9494	28.113	29.1836	31.652	33.5541
Non-Hispanic Asian	34	21.6086	23.653	24.9098	25.6673	27.043	28.1999	29.2911	31.7369	33.6647
Non-Hispanic Asian	35	21.6296	23.6846	24.9473	25.7595	27.1466	28.3	29.4153	31.8268	33.7809
Non-Hispanic Asian	36	21.6604	23.7255	24.9925	25.86	27.2572	28.4104	29.5523	31.9192	33.9
Non-Hispanic Asian	37	21.7	23.7741	25.0441	25.9663	27.3718	28.5279	29.6982	32.0112	34.0191
Non-Hispanic Asian	38	21.7473	23.8286	25.1	26.0756	27.4871	28.649	29.8488	32.1	34.1353
Non-Hispanic Asian	39	21.8009	23.8871	25.1584	26.1852	27.6	28.7705	30	32.1828	34.2456
Non-Hispanic Asian	40	21.8593	23.9474	25.2173	26.2924	27.7073	28.889	30.1478	32.2567	34.3472
Non-Hispanic Asian	41	21.9209	24.0076	25.2745	26.3945	27.8059	29.0013	30.2882	32.319	34.4372
Non-Hispanic Asian	42	21.984	24.0656	25.328	26.4888	27.893	29.1043	30.4176	32.3674	34.513
Non-Hispanic Asian	43	22.0466	24.1192	25.3758	26.5727	27.9658	29.195	30.5324	32.3992	34.5721
Non-Hispanic Asian	44	22.1068	24.1664	25.4158	26.6439	28.0217	29.2708	30.6294	32.4125	34.6123
Non-Hispanic Asian	45	22.1628	24.2052	25.4461	26.7	28.0585	29.3292	30.7057	32.4053	34.6315
Non-Hispanic Asian	46	22.2127	24.2338	25.4648	26.739	28.0742	29.3678	30.7586	32.3759	34.6279
Non-Hispanic Asian	47	22.2543	24.2502	25.4702	26.7591	28.0669	29.3849	30.786	32.3229	34.6
Non-Hispanic Asian	48	22.2858	24.2528	25.4607	26.7585	28.0353	29.3788	30.7858	32.2453	34.5465
Non-Hispanic Asian	49	22.3052	24.2401	25.4347	26.7358	27.978	29.348	30.7568	32.1421	34.4664
Non-Hispanic Asian	50	22.3105	24.2105	25.3909	26.6897	27.8944	29.2917	30.6976	32.0128	34.3591
Non-Hispanic Asian	51	22.3	24.1628	25.3281	26.6193	27.7837	29.209	30.6076	31.8573	34.224
Non-Hispanic Asian	52	22.2717	24.0958	25.2452	26.5237	27.6459	29.0996	30.4864	31.6756	34.0611
Non-Hispanic Asian	53	22.2238	24.0085	25.1413	26.4026	27.4809	28.9636	30.3343	31.4682	33.8707
Non-Hispanic Asian	54	22.1546	23.9	25.0157	26.2555	27.2893	28.8011	30.1517	31.2357	33.6531
Non-Hispanic Asian	55	22.0623	23.7697	24.8677	26.0826	27.0719	28.613	29.9395	30.9792	33.4093
Non-Hispanic Asian	56	21.9453	23.617	24.697	25.8841	26.8296	28.4	29.6992	30.7001	33.1403
Non-Hispanic Asian	57	21.8021	23.4417	24.5034	25.6604	26.5639	28.1636	29.4323	30.4	32.8475
Non-Hispanic Asian	58	21.6311	23.2434	24.2867	25.4123	26.2766	27.9055	29.1413	30.081	32.5326
Non-Hispanic Asian	59	21.4309	23.0222	24.0471	25.1408	25.9698	27.6276	28.8285	29.7453	32.1978
Non-Hispanic Asian	60	21.2	22.7782	23.7848	24.8472	25.6458	27.3323	28.4971	29.3956	31.8452
Non-Hispanic Asian	61	20.9372	22.5117	23.5004	24.533	25.3074	27.0223	28.1505	29.0348	31.4775
Non-Hispanic Asian	62	20.6413	22.2233	23.1944	24.2	24.9577	26.7006	27.7924	28.6662	31.0976
Non-Hispanic Asian	63	20.311	21.9135	22.8675	23.8501	24.6	26.3705	27.427	28.2932	30.7087
Non-Hispanic Asian	64	19.9453	21.5832	22.5209	23.4856	24.238	26.0356	27.059	27.9198	30.3142
Non-Hispanic Asian	65	19.5432	21.2334	22.1556	23.109	23.8756	25.7	26.6932	27.55	29.918
Non-Hispanic Asian	66	19.1038	20.8652	21.7729	22.723	23.5172	25.3679	26.3352	27.1883	29.524
Non-Hispanic Asian	67	18.6261	20.4799	21.3743	22.3306	23.1674	25.044	25.9906	26.8393	29.1366
Non-Hispanic Asian	68	18.1094	20.0791	20.9614	21.935	22.831	24.7331	25.6655	26.5081	28.7603
Non-Hispanic Asian	69	17.5529	19.6642	20.536	21.5395	22.5131	24.4404	25.3663	26.2	28.4
Non-Hispanic Asian	70	16.9562	19.2372	20.1	21.1479	22.2194	24.1715	25.1	25.9204	28.0608
Non-Hispanic Asian	71	16.3184	18.8	19.6556	20.764	21.9554	23.9321	24.8737	25.6752	27.748
Non-Hispanic Asian	72	15.6393	18.3546	19.205	20.3919	21.7272	23.7283	24.6948	25.4705	27.4672
Non-Hispanic Asian	73	14.9183	17.9034	18.7507	20.036	21.5411	23.5665	24.5713	25.3125	27.2244
Non-Hispanic Asian	74	14.1552	17.4487	18.2952	19.7006	21.4037	23.4533	24.5114	25.2079	27.0255
Non-Hispanic Asian	75	13.3496	16.993	17.8413	19.3906	21.3217	23.3956	24.5236	25.1634	26.8769
Non-Hispanic Asian	76	12.5014	16.5392	17.3917	19.1108	21.3022	23.4006	24.6168	25.1862	26.7853
Non-Hispanic Asian	77	11.6104	16.0899	16.9496	18.8664	21.3527	23.4757	24.8	25.2836	26.7573
Non-Hispanic Asian	78	10.6766	15.6481	16.5181	18.6628	21.4805	23.6286	25.0828	25.4631	26.8
Non-Hispanic Asian	79	9.7	15.2171	16.1004	18.5054	21.6936	23.8673	25.475	25.7326	26.9207
Non-Hispanic Asian	80	8.68065	14.8	15.7	18.4	22	24.2	25.9867	26.1	27.1268
Non-Hispanic Black	6	8.5	9.4	9.8	10.3	11	11.7	12.4	12.6	14.1
Non-Hispanic Black	7	9.67697	10.8549	11.6825	12.3297	13.2476	14.1306	14.6004	15.7	16.8943
Non-Hispanic Black	8	11.6	13	14.1	14.8542	15.8624	16.9	17.418	18.9957	20.4
Non-Hispanic Black	9	13.7175	15.3011	16.5697	17.4	18.453	19.6173	20.3	22.128	23.919
Non-Hispanic Black	10	15.7777	17.5163	18.883	19.7675	20.8549	22.1209	23.0065	24.9604	27.1617
Non-Hispanic Black	11	17.67	19.5409	20.9578	21.8819	23.0079	24.3534	25.4425	27.4551	30.0232
Non-Hispanic Black	12	19.3528	21.337	22.7721	23.7266	24.9	26.3061	27.5813	29.6185	32.4841
Non-Hispanic Black	13	20.8184	22.9	24.3322	25.3124	26.5421	27.9928	29.4294	31.4756	34.5643
Non-Hispanic Black	14	22.076	24.2411	25.6575	26.6614	27.9549	29.4365	31.0079	33.0585	36.3
Non-Hispanic Black	15	23.1424	25.3789	26.7723	27.8	29.1623	30.6635	32.3439	34.4	37.7328
Non-Hispanic Black	16	24.037	26.3345	27.7017	28.755	30.1886	31.7	33.4655	35.5315	38.904
Non-Hispanic Black	17	24.7799	27.1289	28.4702	29.5515	31.0567	32.5706	34.4	36.4816	39.8522
Non-Hispanic Black	18	25.39	27.7826	29.1	30.2124	31.7876	33.2977	35.1726	37.2756	40.612
Non-Hispanic Black	19	25.8849	28.3139	29.6112	30.758	32.4	33.9013	35.806	37.9358	41.214
Non-Hispanic Black	20	26.2803	28.7397	30.0216	31.2059	32.9104	34.3989	36.3203	38.4816	41.6848
Non-Hispanic Black	21	26.5904	29.0747	30.3467	31.5716	33.3332	34.806	36.7329	38.9296	42.047
Non-Hispanic Black	22	26.8273	29.3322	30.6	31.8681	33.6809	35.1358	37.0593	39.294	42.3203
Non-Hispanic Black	23	27.0019	29.5236	30.7931	32.1068	33.9645	35.4	37.3126	39.5873	42.5209
Non-Hispanic Black	24	27.1235	29.6589	30.936	32.2972	34.1931	35.6084	37.5043	39.8196	42.6627
Non-Hispanic Black	25	27.2	29.7466	31.0372	32.4472	34.3749	35.7696	37.6441	40	42.7572
Non-Hispanic Black	26	27.2385	29.7944	31.1039	32.5636	34.5166	35.8908	37.7403	40.1359	42.8139
Non-Hispanic Black	27	27.2447	29.8085	31.1423	32.652	34.624	35.9782	37.8	40.2336	42.8408
Non-Hispanic Black	28	27.2238	29.7945	31.1573	32.7169	34.7021	36.037	37.8291	40.2984	42.8442
Non-Hispanic Black	29	27.18	29.757	31.1533	32.7623	34.7549	36.0716	37.8326	40.3348	42.8293
Non-Hispanic Black	30	27.1169	29.7	31.1339	32.7911	34.786	36.0857	37.8147	40.3465	42.8
Non-Hispanic Black	31	27.0374	29.6268	31.1018	32.8058	34.7982	36.0823	37.7789	40.3366	42.7596
Non-Hispanic Black	32	26.9442	29.5402	31.0594	32.8083	34.794	36.0641	37.728	40.3075	42.7105
Non-Hispanic Black	33	26.8391	29.4425	31.0085	32.8	34.7752	36.0329	37.6643	40.2614	42.6544
Non-Hispanic Black	34	26.7239	29.3356	30.9506	32.7821	34.7434	35.9905	37.5897	40.1999	42.5925
Non-Hispanic Black	35	26.6	29.221	30.8868	32.7553	34.7	35.9382	37.5056	40.1244	42.5256
Non-Hispanic Black	36	26.4684	29.1	30.8177	32.7202	34.6458	35.8769	37.4132	40.0359	42.4539
Non-Hispanic Black	37	26.3299	28.9734	30.744	32.6769	34.5817	35.8074	37.3133	39.9352	42.3777
Non-Hispanic Black	38	26.1852	28.842	30.6659	32.6257	34.508	35.7301	37.2065	39.8229	42.2966
Non-Hispanic Black	39	26.0347	28.7064	30.5834	32.5663	34.4253	35.6455	37.0932	39.6995	42.2102
Non-Hispanic Black	40	25.8787	28.5667	30.4966	32.4988	34.3337	35.5535	36.9735	39.5654	42.1181
Non-Hispanic Black	41	25.7174	28.4233	30.4052	32.4226	34.2332	35.4543	36.8476	39.4207	42.0196
Non-Hispanic Black	42	25.5508	28.2761	30.3089	32.3376	34.124	35.3477	36.7153	39.2655	41.9138
Non-Hispanic Black	43	25.379	28.1251	30.2073	32.2433	34.0058	35.2336	36.5766	39.1	41.8
Non-Hispanic Black	44	25.2019	27.9703	30.1	32.1392	33.8785	35.1115	36.4312	38.9241	41.6774
Non-Hispanic Black	45	25.0194	27.8113	29.9864	32.0249	33.7419	34.9812	36.2788	38.7379	41.545
Non-Hispanic Black	46	24.8312	27.6479	29.866	31.9	33.5958	34.8423	36.1191	38.5412	41.4021
Non-Hispanic Black	47	24.6373	27.4798	29.7382	31.7638	33.4398	34.6942	35.9518	38.3341	41.2479
Non-Hispanic Black	48	24.4374	27.3066	29.6023	31.616	33.2735	34.5366	35.7764	38.1165	41.0815
Non-Hispanic Black	49	24.2312	27.1279	29.4577	31.4561	33.0968	34.3689	35.5926	37.8883	40.9023
Non-Hispanic Black	50	24.0187	26.9434	29.3039	31.2838	32.9092	34.1906	35.4	37.6496	40.7095
Non-Hispanic Black	51	23.7994	26.7526	29.1401	31.0985	32.7104	34.0011	35.1982	37.4003	40.5027
Non-Hispanic Black	52	23.5734	26.5551	28.9658	30.9	32.5	33.8	34.9869	37.1406	40.2813
Non-Hispanic Black	53	23.3403	26.3505	28.7803	30.688	32.2778	33.5867	34.7656	36.8703	40.0449
Non-Hispanic Black	54	23.1	26.1383	28.5831	30.4621	32.0434	33.3606	34.5342	36.5897	39.7932
Non-Hispanic Black	55	22.8524	25.9181	28.3736	30.2223	31.7965	33.1214	34.2923	36.2989	39.5259
Non-Hispanic Black	56	22.5973	25.6896	28.1513	29.9683	31.5369	32.8684	34.0397	35.9981	39.2429
Non-Hispanic Black	57	22.3346	25.4522	27.9157	29.7	31.2643	32.6013	33.7761	35.6876	38.9442
Non-Hispanic Black	58	22.0644	25.2058	27.6664	29.4175	30.9785	32.3195	33.5015	35.3675	38.6298
Non-Hispanic Black	59	21.7865	24.9499	27.4029	29.1206	30.6793	32.0227	33.2156	35.0383	38.3
Non-Hispanic Black	60	21.5011	24.6843	27.1248	28.8096	30.3666	31.7104	32.9184	34.7003	37.955
Non-Hispanic Black	61	21.2081	24.4085	26.8318	28.4846	30.0402	31.3823	32.6099	34.3541	37.5953
Non-Hispanic Black	62	20.9077	24.1224	26.5237	28.1457	29.7	31.0381	32.2901	34	37.2212
Non-Hispanic Black	63	20.6	23.8258	26.2	27.7933	29.346	30.6774	31.9591	33.6387	36.8336
Non-Hispanic Black	64	20.2852	23.5184	25.8607	27.4276	28.9781	30.3	31.6169	33.2707	36.4331
Non-Hispanic Black	65	19.9635	23.2	25.5055	27.0491	28.5964	29.9056	31.2638	32.8968	36.0206
Non-Hispanic Black	66	19.6352	22.8705	25.1343	26.6583	28.201	29.4941	30.9	32.5176	35.5969
Non-Hispanic Black	67	19.3005	22.5299	24.747	26.2556	27.7918	29.0652	30.5258	32.134	35.1633
Non-Hispanic Black	68	18.96	22.178	24.3437	25.8417	27.3691	28.6188	30.1415	31.7467	34.7209
Non-Hispanic Black	69	18.6139	21.8148	23.9243	25.4172	26.933	28.1548	29.7475	31.3567	34.2709
Non-Hispanic Black	70	18.2626	21.4403	23.4889	24.9828	26.4837	27.6732	29.3443	30.965	33.8148
Non-Hispanic Black	71	17.9068	21.0546	23.0375	24.5393	26.0214	27.174	28.9323	30.5725	33.354
Non-Hispanic Black	72	17.5469	20.6577	22.5704	24.0877	25.5465	26.6571	28.5121	30.1803	32.8903
Non-Hispanic Black	73	17.1835	20.2496	22.0878	23.6287	25.0593	26.1226	28.0844	29.7895	32.4252
Non-Hispanic Black	74	16.8173	19.8307	21.5898	23.1633	24.5601	25.5705	27.6498	29.4013	31.9607
Non-Hispanic Black	75	16.4488	19.401	21.0768	22.6927	24.0494	25.0011	27.209	29.017	31.4987
Non-Hispanic Black	76	16.0789	18.9608	20.5491	22.2178	23.5275	24.4145	26.7627	28.6378	31.0412
Non-Hispanic Black	77	15.7082	18.5102	20.0072	21.7399	22.9949	23.8108	26.3119	28.2651	30.5902
Non-Hispanic Black	78	15.3376	18.0497	19.4513	21.26	22.4523	23.1903	25.8573	27.9003	30.1482
Non-Hispanic Black	79	14.9679	17.5795	18.8821	20.7797	21.9	22.5533	25.4	27.5447	29.7173
Non-Hispanic Black	80	14.6	17.1	18.3	20.3	21.3388	21.9	24.9409	27.2	29.3
Hispanic	6	8	8.3	8.6	9.2	9.71992	10.3	10.9	11.4	12.5
Hispanic	7	8.71801	9.01778	9.59503	10.289	10.9	11.2808	12.0383	13.2632	14.3846
Hispanic	8	10.3	10.8411	11.6537	12.4	13.0694	13.4935	14.4933	16	17.4355
Hispanic	9	12.1495	13	14	14.798	15.5117	16.0694	17.3	18.8811	20.6775
Hispanic	10	13.991	15.1432	16.2871	17.1479	17.9	18.6113	20.0272	21.5917	23.7
Hispanic	11	15.7	17.1158	18.3672	19.3023	20.0899	20.944	22.4916	24.0071	26.3474
Hispanic	12	17.2266	18.8581	20.1878	21.2055	22.0267	23	24.6288	26.0921	28.5824
Hispanic	13	18.5581	20.3575	21.743	22.8469	23.7	24.7655	26.4324	27.8541	30.4221
Hispanic	14	19.6998	21.6242	23.0485	24.2379	25.1209	26.2528	27.9232	29.3194	31.9065
Hispanic	15	20.6662	22.6787	24.1294	25.4	26.3107	27.486	29.1335	30.5216	33.0831
Hispanic	16	21.4748	23.5451	25.0136	26.3583	27.2941	28.4937	30.0992	31.4954	34
Hispanic	17	22.1441	24.2482	25.7286	27.1383	28.0964	29.3049	30.8559	32.2741	34.7016
Hispanic	18	22.6919	24.8112	26.3	27.7643	28.7419	29.9476	31.4363	32.8882	35.2276
Hispanic	19	23.1347	25.2555	26.7509	28.2585	29.2528	30.447	31.8704	33.3645	35.6127
Hispanic	20	23.4873	25.6	27.1014	28.6409	29.6489	30.8259	32.184	33.7268	35.8861
Hispanic	21	23.7629	25.8612	27.369	28.9291	29.9482	31.1045	32.4	33.9953	36.0728
Hispanic	22	23.9731	26.0535	27.5687	29.1384	30.166	31.3	32.5377	34.1876	36.1933
Hispanic	23	24.1278	26.189	27.7131	29.2821	30.3159	31.4275	32.6136	34.3184	36.2645
Hispanic	24	24.2359	26.2781	27.8129	29.3717	30.4095	31.5	32.6415	34.4	36.3
Hispanic	25	24.3047	26.3296	27.8768	29.4168	30.4568	31.5283	32.633	34.4429	36.3108
Hispanic	26	24.3405	26.3508	27.9121	29.4258	30.4663	31.5217	32.5976	34.4556	36.3056
Hispanic	27	24.3488	26.3476	27.9248	29.4056	30.4454	31.4878	32.543	34.4452	36.2907
Hispanic	28	24.334	26.3251	27.9195	29.362	30.4	31.4331	32.4755	34.4173	36.2712
Hispanic	29	24.3	26.2871	27.9	29.3	30.3353	31.3629	32.4	34.3766	36.2506
Hispanic	30	24.2499	26.2369	27.8693	29.2235	30.2556	31.2814	32.3204	34.3266	36.2311
Hispanic	31	24.1864	26.177	27.8295	29.1357	30.1644	31.1919	32.2394	34.27	36.214
Hispanic	32	24.1116	26.1093	27.7823	29.0393	30.0644	31.0973	32.1593	34.209	36.2
Hispanic	33	24.0272	26.0351	27.7288	28.9363	29.958	30.9995	32.0812	34.145	36.1889
Hispanic	34	23.9345	25.9556	27.6696	28.8284	29.847	30.9	32.0062	34.0789	36.18
Hispanic	35	23.8348	25.8713	27.6052	28.7167	29.7327	30.7999	31.9344	34.0113	36.1723
Hispanic	36	23.7287	25.7826	27.5356	28.602	29.6162	30.6998	31.8658	33.9424	36.1646
Hispanic	37	23.617	25.6897	27.4607	28.485	29.4981	30.6	31.8	33.8721	36.1551
Hispanic	38	23.5	25.5924	27.38	28.3659	29.3788	30.5006	31.7363	33.8	36.1423
Hispanic	39	23.3781	25.4906	27.2933	28.2449	29.2587	30.4013	31.6739	33.7257	36.1242
Hispanic	40	23.2513	25.384	27.2	28.1218	29.1377	30.3018	31.6118	33.6484	36.0991
Hispanic	41	23.1199	25.2721	27.0994	27.9965	29.0156	30.2016	31.5487	33.5675	36.065
Hispanic	42	22.9837	25.1545	26.991	27.8687	28.8923	30.1	31.4835	33.4821	36.0202
Hispanic	43	22.8427	25.0306	26.874	27.738	28.7673	29.9962	31.4149	33.3913	35.9628
Hispanic	44	22.6969	24.9	26.7479	27.604	28.6402	29.8895	31.3415	33.2942	35.8914
Hispanic	45	22.546	24.7621	26.612	27.4661	28.5105	29.779	31.2621	33.1899	35.8042
Hispanic	46	22.3899	24.6165	26.4659	27.3238	28.3777	29.6637	31.1753	33.0775	35.7
Hispanic	47	22.2285	24.4626	26.3088	27.1766	28.241	29.5428	31.0799	32.956	35.5775
Hispanic	48	22.0616	24.3	26.1405	27.0239	28.1	29.4154	30.9747	32.8248	35.4357
Hispanic	49	21.889	24.1284	25.9606	26.8652	27.954	29.2806	30.8585	32.6829	35.2738
Hispanic	50	21.7107	23.9473	25.7687	26.7	27.8023	29.1375	30.7303	32.5296	35.0909
Hispanic	51	21.5265	23.7566	25.5646	26.5277	27.6443	28.9854	30.5891	32.3643	34.8868
Hispanic	52	21.3363	23.556	25.3484	26.348	27.4794	28.8233	30.434	32.1864	34.6611
Hispanic	53	21.14	23.3455	25.1199	26.1603	27.3071	28.6506	30.2642	31.9954	34.4139
Hispanic	54	20.9378	23.1249	24.8793	25.9642	27.1267	28.4666	30.079	31.7908	34.1452
Hispanic	55	20.7295	22.8944	24.6267	25.7595	26.9378	28.2707	29.8779	31.5723	33.8554
Hispanic	56	20.5154	22.654	24.3626	25.5459	26.7398	28.0623	29.6604	31.3398	33.5453
Hispanic	57	20.2954	22.4041	24.0873	25.3231	26.5323	27.8409	29.4261	31.093	33.2156
Hispanic	58	20.0698	22.1448	23.8015	25.091	26.315	27.6061	29.1748	30.8319	32.8674
Hispanic	59	19.8388	21.8766	23.5057	24.8494	26.0873	27.3576	28.9065	30.5565	32.502
Hispanic	60	19.6027	21.6	23.2007	24.5982	25.8491	27.0952	28.6211	30.2672	32.1209
Hispanic	61	19.3618	21.3156	22.8875	24.3376	25.6	26.8185	28.3189	29.964	31.7259
Hispanic	62	19.1164	21.024	22.5671	24.0676	25.3399	26.5276	28	29.6474	31.3188
Hispanic	63	18.867	20.7261	22.2405	23.7883	25.0686	26.2224	27.6649	29.3178	30.9019
Hispanic	64	18.6141	20.4228	21.9091	23.5	24.7859	25.9029	27.3142	28.9759	30.4776
Hispanic	65	18.3583	20.1149	21.5742	23.2029	24.492	25.5693	26.9484	28.6223	30.0484
Hispanic	66	18.1	19.8036	21.2373	22.8974	24.1867	25.2219	26.5684	28.2579	29.6172
Hispanic	67	17.84	19.49	20.9	22.5839	23.8701	24.8609	26.1752	27.8834	29.187
Hispanic	68	17.579	19.1753	20.5639	22.263	23.5425	24.4868	25.7696	27.5	28.761
Hispanic	69	17.3177	18.861	20.231	21.9351	23.2039	24.1	25.3529	27.1087	28.3427
Hispanic	70	17.057	18.5484	19.903	21.6009	22.8546	23.7011	24.9264	26.7107	27.9356
Hispanic	71	16.7978	18.2392	19.5822	21.2611	22.495	23.2907	24.4915	26.3073	27.5437
Hispanic	72	16.5409	17.9348	19.2705	20.9164	22.1253	22.8696	24.0497	25.9	27.171
Hispanic	73	16.2873	17.637	18.9702	20.5678	21.746	22.4386	23.6026	25.4902	26.8216
Hispanic	74	16.0381	17.3477	18.6838	20.2161	21.3576	21.9985	23.1521	25.0796	26.5
Hispanic	75	15.7944	17.0686	18.4137	19.8623	20.9607	21.5505	22.7	24.6698	26.2108
Hispanic	76	15.5574	16.8019	18.1623	19.5073	20.5558	21.0954	22.2483	24.2627	25.9587
Hispanic	77	15.3281	16.5494	17.9325	19.1525	20.1435	20.6345	21.7992	23.8601	25.7488
Hispanic	78	15.1079	16.3135	17.7269	18.7988	19.7247	20.1689	21.3548	23.4641	25.5862
Hispanic	79	14.8981	16.0962	17.5484	18.4475	19.3	19.7	20.9175	23.0766	25.4761
Hispanic	80	14.7	15.9	17.4	18.1	18.8703	19.2291	20.4897	22.7	25.424
Non-Hispanic White	6	7.6	8.1	8.5	8.7	9.7	10	10.3	10.7	11.5
Non-Hispanic White	7	8.76094	9.05761	9.70847	10.43	11.1126	11.6733	12.2	12.7883	13.4
Non-Hispanic White	8	10.4961	11.0105	11.9	12.8532	13.5	14.1718	14.9	15.7	16.6159
Non-Hispanic White	9	12.4	13.2698	14.3582	15.4	16.1245	16.844	17.7385	18.7256	20.0945
Non-Hispanic White	10	14.2778	15.5148	16.7575	17.8192	18.6564	19.4	20.4256	21.5615	23.3834
Non-Hispanic White	11	16.0373	17.6	18.9557	20.0071	20.9559	21.7182	22.8436	24.0897	26.304
Non-Hispanic White	12	17.638	19.4661	20.9	21.9307	22.9747	23.7578	24.9567	26.2792	28.8062
Non-Hispanic White	13	19.0668	21.0974	22.5814	23.5914	24.7088	25.5177	26.7683	28.14	30.9
Non-Hispanic White	14	20.3246	22.5	24.0122	25.0065	26.1752	27.0149	28.3	29.7	32.6216
Non-Hispanic White	15	21.4199	23.6903	25.2144	26.1997	27.4	28.2747	29.5805	30.9937	34.0169
Non-Hispanic White	16	22.3646	24.6893	26.2135	27.197	28.412	29.3244	30.6403	32.0566	35.1334
Non-Hispanic White	17	23.1718	25.5187	27.0351	28.0233	29.2397	30.191	31.5091	32.9222	36.0158
Non-Hispanic White	18	23.8553	26.2	27.7036	28.7022	29.9096	30.9	32.2142	33.6212	36.7045
Non-Hispanic White	19	24.428	26.7531	28.2413	29.2548	30.4459	31.4741	32.7804	34.1805	37.2349
Non-Hispanic White	20	24.9022	27.196	28.6681	29.7	30.8698	31.9339	33.2292	34.6238	37.6377
Non-Hispanic White	21	25.2894	27.545	29.0016	30.0542	31.2	32.297	33.5798	34.9714	37.9386
Non-Hispanic White	22	25.6	27.8144	29.2571	30.3319	31.4525	32.5792	33.8484	35.2406	38.1595
Non-Hispanic White	23	25.8434	28.0167	29.4478	30.5454	31.6411	32.7937	34.0492	35.446	38.3182
Non-Hispanic White	24	26.0281	28.1628	29.5852	30.7054	31.7776	32.9522	34.1941	35.6	38.4296
Non-Hispanic White	25	26.1618	28.2622	29.6788	30.821	31.8717	33.0644	34.2935	35.7127	38.5056
Non-Hispanic White	26	26.2513	28.3229	29.737	30.9	31.9319	33.1387	34.3557	35.7927	38.5557
Non-Hispanic White	27	26.3028	28.352	29.7665	30.9488	31.965	33.1819	34.3881	35.8467	38.5875
Non-Hispanic White	28	26.3215	28.3553	29.7733	30.973	31.9767	33.2001	34.3966	35.8805	38.6066
Non-Hispanic White	29	26.3124	28.3378	29.762	30.9771	31.9717	33.198	34.3861	35.8986	38.6174
Non-Hispanic White	30	26.2796	28.3036	29.7365	30.9648	31.9536	33.1797	34.3606	35.9043	38.6228
Non-Hispanic White	31	26.2268	28.2564	29.7	30.9393	31.9254	33.1484	34.3234	35.9003	38.6248
Non-Hispanic White	32	26.1574	28.1988	29.655	30.9031	31.8894	33.1068	34.277	35.8888	38.6247
Non-Hispanic White	33	26.0742	28.1333	29.6035	30.8581	31.8474	33.0568	34.2234	35.8711	38.6228
Non-Hispanic White	34	25.9796	28.0616	29.5469	30.8058	31.8005	33	34.164	35.848	38.619
Non-Hispanic White	35	25.8757	27.9853	29.4863	30.7474	31.7496	32.9376	34.1	35.8201	38.6129
Non-Hispanic White	36	25.7644	27.9054	29.4224	30.6838	31.6952	32.8705	34.0321	35.7876	38.6033
Non-Hispanic White	37	25.6473	27.8226	29.3556	30.6154	31.6374	32.7992	33.9606	35.7504	38.5893
Non-Hispanic White	38	25.5254	27.7374	29.2861	30.5427	31.5763	32.7238	33.8859	35.7082	38.5694
Non-Hispanic White	39	25.4	27.6503	29.2138	30.4656	31.5115	32.6445	33.8077	35.6604	38.5421
Non-Hispanic White	40	25.2718	27.5611	29.1384	30.3842	31.4427	32.5613	33.726	35.6064	38.5058
Non-Hispanic White	41	25.1414	27.4699	29.0597	30.2982	31.3693	32.4737	33.6403	35.5456	38.459
Non-Hispanic White	42	25.0094	27.3764	28.9771	30.2073	31.2907	32.3814	33.5503	35.477	38.4
Non-Hispanic White	43	24.876	27.2802	28.8901	30.1112	31.2063	32.2841	33.4554	35.4	38.3273
Non-Hispanic White	44	24.7413	27.1809	28.798	30.0094	31.1153	32.1811	33.3549	35.3136	38.2394
Non-Hispanic White	45	24.6054	27.078	28.7	29.9013	31.0169	32.0718	33.2484	35.217	38.1349
Non-Hispanic White	46	24.4682	26.9708	28.5955	29.7864	30.9104	31.9556	33.135	35.1094	38.0126
Non-Hispanic White	47	24.3294	26.8588	28.4837	29.6641	30.7949	31.8319	33.0141	34.9899	37.8713
Non-Hispanic White	48	24.1887	26.7412	28.3639	29.5338	30.6698	31.7	32.8851	34.8579	37.7101
Non-Hispanic White	49	24.0458	26.6172	28.2351	29.3947	30.5342	31.5592	32.7473	34.7125	37.5282
Non-Hispanic White	50	23.9	26.4862	28.0967	29.2464	30.3875	31.4089	32.6	34.5533	37.325
Non-Hispanic White	51	23.7509	26.3474	27.948	29.0882	30.229	31.2484	32.4426	34.3797	37.1
Non-Hispanic White	52	23.5977	26.2	27.7882	28.9195	30.0581	31.0772	32.2746	34.1911	36.853
Non-Hispanic White	53	23.4398	26.0433	27.6166	28.7397	29.8742	30.8946	32.0954	33.9873	36.5839
Non-Hispanic White	54	23.2764	25.8764	27.4325	28.5483	29.6768	30.7	31.9045	33.7678	36.293
Non-Hispanic White	55	23.1066	25.6987	27.2355	28.3448	29.4656	30.493	31.7015	33.5326	35.9804
Non-Hispanic White	56	22.9296	25.5094	27.0248	28.1286	29.2401	30.2731	31.486	33.2815	35.647
Non-Hispanic White	57	22.7444	25.3079	26.8	27.8993	29	30.0399	31.2578	33.0146	35.2933
Non-Hispanic White	58	22.55	25.0934	26.5606	27.6566	28.7452	29.793	31.0165	32.7319	34.9205
Non-Hispanic White	59	22.3454	24.8653	26.3063	27.4	28.4755	29.5322	30.762	32.4337	34.5297
Non-Hispanic White	60	22.1296	24.623	26.0367	27.1293	28.1908	29.257	30.4942	32.1203	34.1223
Non-Hispanic White	61	21.9015	24.3658	25.7514	26.8441	27.8912	28.9674	30.2129	31.7922	33.7
Non-Hispanic White	62	21.6599	24.0933	25.4503	26.5443	27.5768	28.6632	29.9184	31.4498	33.2646
Non-Hispanic White	63	21.4037	23.8048	25.1332	26.2296	27.2477	28.3444	29.6106	31.0938	32.8182
Non-Hispanic White	64	21.1318	23.5	24.8	25.9	26.9043	28.0108	29.2897	30.7251	32.363
Non-Hispanic White	65	20.8428	23.1783	24.4507	25.5554	26.5468	27.6626	28.9559	30.3444	31.9015
Non-Hispanic White	66	20.5357	22.8394	24.0852	25.1957	26.1758	27.2998	28.6096	29.9527	31.4363
Non-Hispanic White	67	20.2091	22.4829	23.7038	24.8211	25.7918	26.9226	28.2512	29.5512	30.9704
Non-Hispanic White	68	19.8618	22.1085	23.3065	24.4316	25.3953	26.5312	27.8812	29.1411	30.5068
Non-Hispanic White	69	19.4926	21.7159	22.8935	24.0273	24.9871	26.126	27.5	28.7235	30.0487
Non-Hispanic White	70	19.1	21.3048	22.4653	23.6084	24.5679	25.7073	27.1083	28.3	29.5997
Non-Hispanic White	71	18.6829	20.8751	22.022	23.1752	24.1385	25.2755	26.7068	27.872	29.1633
Non-Hispanic White	72	18.2398	20.4266	21.5642	22.7281	23.7	24.8311	26.2962	27.4412	28.7434
Non-Hispanic White	73	17.7695	19.9592	21.0922	22.2672	23.2533	24.3746	25.8774	27.0093	28.3441
Non-Hispanic White	74	17.2706	19.4729	20.6068	21.7931	22.7995	23.9066	25.4512	26.5781	27.9695
Non-Hispanic White	75	16.7417	18.9675	20.1084	21.3063	22.3399	23.4279	25.0187	26.1495	27.6241
Non-Hispanic White	76	16.1815	18.4432	19.5977	20.8071	21.8756	22.9391	24.5809	25.7255	27.3124
Non-Hispanic White	77	15.5887	17.9	19.0756	20.2963	21.408	22.441	24.1389	25.3083	27.0391
Non-Hispanic White	78	14.9617	17.338	18.5427	19.7744	20.9386	21.9345	23.6939	24.9	26.8092
Non-Hispanic White	79	14.2993	16.7573	18	19.242	20.4687	21.4205	23.2472	24.503	26.6277
Non-Hispanic White	80	13.6	16.1582	17.4483	18.7	20	20.9	22.8	24.1197	26.5
