# Supplementary material for: Absolute and Body Mass Index Normalized Handgrip Strength Percentiles by Gender, Ethnicity, and Hand Dominance in Americans
Source: Adv Geriatr Med Res. Author manuscript; Available in PMC 2020 Jan 10. (PMC6954001; doi:10.20900/agmr20200005)
Supplement: 5 [file NIHMS1066034-supplement-5.xlsx]

## Sheet: Males
Ethnicity	Age (Years)	10th Quantile	20th Quantile	30th Quantile	40th Quantile	50th Quantile	60th Quantile	70th Quantile	80th Quantile	90th Quantile
Non-Hispanic Asian	6	0.554845	0.602837	0.638708	0.697368	0.704225	0.715328	0.758389	0.827068	0.93617
Non-Hispanic Asian	7	0.529445	0.54557	0.58925	0.618056	0.654769	0.673611	0.733333	0.806139	0.907292
Non-Hispanic Asian	8	0.592593	0.606101	0.653595	0.679324	0.725035	0.752694	0.83161	0.907895	1.01935
Non-Hispanic Asian	9	0.687399	0.714286	0.76352	0.7983	0.844311	0.881588	0.977256	1.05787	1.18519
Non-Hispanic Asian	10	0.787709	0.836275	0.886364	0.935008	0.978309	1.02554	1.13404	1.21999	1.3632
Non-Hispanic Asian	11	0.881749	0.955667	1.00645	1.07005	1.11028	1.16735	1.28472	1.3767	1.53361
Non-Hispanic Asian	12	0.964739	1.06485	1.1166	1.19438	1.23232	1.29879	1.42154	1.51985	1.68754
Non-Hispanic Asian	13	1.03535	1.16075	1.21401	1.3043	1.34116	1.41632	1.54161	1.64615	1.82172
Non-Hispanic Asian	14	1.09395	1.24269	1.29809	1.39888	1.43591	1.51889	1.64453	1.75492	1.93575
Non-Hispanic Asian	15	1.14167	1.31118	1.36942	1.47863	1.51697	1.60678	1.73117	1.84677	2.03067
Non-Hispanic Asian	16	1.17991	1.36735	1.4291	1.54475	1.58532	1.68094	1.80297	1.923	2.10823
Non-Hispanic Asian	17	1.21016	1.41254	1.47843	1.59871	1.64222	1.74261	1.8616	1.98515	2.17037
Non-Hispanic Asian	18	1.23381	1.44817	1.51875	1.64207	1.68902	1.79315	1.90873	2.03488	2.21912
Non-Hispanic Asian	19	1.2521	1.4756	1.55134	1.67631	1.72702	1.83392	1.94597	2.07376	2.25636
Non-Hispanic Asian	20	1.26616	1.4961	1.57737	1.70283	1.75743	1.86618	1.97479	2.1033	2.28384
Non-Hispanic Asian	21	1.27692	1.51081	1.59788	1.72285	1.78136	1.89111	1.99651	2.12486	2.30314
Non-Hispanic Asian	22	1.28519	1.52075	1.61381	1.7375	1.79981	1.90977	2.01229	2.13968	2.31565
Non-Hispanic Asian	23	1.29161	1.52681	1.62593	1.74772	1.81364	1.92313	2.02315	2.14884	2.32258
Non-Hispanic Asian	24	1.29674	1.52976	1.63494	1.75434	1.82361	1.93203	2.02997	2.15331	2.32499
Non-Hispanic Asian	25	1.301	1.53027	1.64142	1.75806	1.83038	1.9372	2.0335	2.15394	2.32379
Non-Hispanic Asian	26	1.30473	1.52889	1.64584	1.7595	1.83453	1.93929	2.03438	2.15146	2.31975
Non-Hispanic Asian	27	1.30819	1.5261	1.64861	1.75913	1.83651	1.93886	2.03316	2.1465	2.31352
Non-Hispanic Asian	28	1.31158	1.5223	1.65007	1.75738	1.83675	1.9364	2.03028	2.13962	2.30565
Non-Hispanic Asian	29	1.31502	1.51781	1.65048	1.75459	1.83559	1.93232	2.02613	2.13127	2.29659
Non-Hispanic Asian	30	1.3186	1.51291	1.65006	1.75102	1.8333	1.92697	2.021	2.12185	2.28673
Non-Hispanic Asian	31	1.32235	1.50781	1.64897	1.7469	1.83012	1.92065	2.01515	2.11169	2.27637
Non-Hispanic Asian	32	1.3263	1.50267	1.64735	1.7424	1.82625	1.91362	2.00878	2.10108	2.26574
Non-Hispanic Asian	33	1.33041	1.49761	1.64529	1.73764	1.82183	1.90607	2.00204	2.09023	2.25505
Non-Hispanic Asian	34	1.33466	1.49274	1.64287	1.73272	1.81697	1.89818	1.99506	2.07934	2.24442
Non-Hispanic Asian	35	1.33897	1.48811	1.64011	1.72769	1.81179	1.89008	1.98791	2.06854	2.23398
Non-Hispanic Asian	36	1.34328	1.48376	1.63705	1.72259	1.80633	1.88189	1.98067	2.05796	2.22378
Non-Hispanic Asian	37	1.3475	1.4797	1.6337	1.71745	1.80065	1.87368	1.97336	2.04767	2.21387
Non-Hispanic Asian	38	1.35154	1.47593	1.63004	1.71226	1.79478	1.86553	1.96601	2.03773	2.20426
Non-Hispanic Asian	39	1.35532	1.47242	1.62606	1.707	1.78873	1.85746	1.95862	2.02818	2.19496
Non-Hispanic Asian	40	1.35872	1.46915	1.62175	1.70164	1.78251	1.84951	1.95118	2.01905	2.18594
Non-Hispanic Asian	41	1.36165	1.46606	1.61706	1.69616	1.77611	1.84168	1.94366	2.01032	2.17716
Non-Hispanic Asian	42	1.36401	1.4631	1.61197	1.69051	1.76952	1.83398	1.93605	2.00198	2.16858
Non-Hispanic Asian	43	1.36572	1.46021	1.60644	1.68465	1.76271	1.8264	1.9283	1.99402	2.16015
Non-Hispanic Asian	44	1.36667	1.45733	1.60044	1.67852	1.75567	1.8189	1.92039	1.98638	2.15179
Non-Hispanic Asian	45	1.36678	1.45438	1.59391	1.67208	1.74836	1.81148	1.91226	1.97903	2.14345
Non-Hispanic Asian	46	1.36597	1.45128	1.58684	1.66527	1.74076	1.80409	1.90387	1.97192	2.13504
Non-Hispanic Asian	47	1.36417	1.44796	1.57919	1.65805	1.73283	1.79669	1.89518	1.96497	2.1265
Non-Hispanic Asian	48	1.3613	1.44434	1.57092	1.65036	1.72453	1.78924	1.88615	1.95814	2.11774
Non-Hispanic Asian	49	1.35731	1.44035	1.56201	1.64217	1.71585	1.7817	1.87674	1.95134	2.1087
Non-Hispanic Asian	50	1.35215	1.4359	1.55244	1.63344	1.70675	1.77401	1.8669	1.94451	2.09929
Non-Hispanic Asian	51	1.34576	1.43093	1.54218	1.62412	1.69719	1.76612	1.8566	1.93757	2.08943
Non-Hispanic Asian	52	1.33812	1.42534	1.53122	1.61418	1.68716	1.75799	1.84581	1.93045	2.07907
Non-Hispanic Asian	53	1.3292	1.41908	1.51956	1.6036	1.67663	1.74956	1.8345	1.92306	2.06813
Non-Hispanic Asian	54	1.31898	1.41206	1.50719	1.59235	1.66558	1.74077	1.82264	1.91534	2.05654
Non-Hispanic Asian	55	1.30745	1.40423	1.49412	1.58043	1.65399	1.73158	1.81021	1.9072	2.04425
Non-Hispanic Asian	56	1.29461	1.39552	1.48035	1.56781	1.64185	1.72194	1.7972	1.89857	2.0312
Non-Hispanic Asian	57	1.28047	1.38587	1.46591	1.5545	1.62915	1.71179	1.7836	1.88936	2.01733
Non-Hispanic Asian	58	1.26505	1.37521	1.4508	1.5405	1.61589	1.70109	1.7694	1.87951	2.00259
Non-Hispanic Asian	59	1.24838	1.36351	1.43507	1.52583	1.60205	1.68979	1.75461	1.86894	1.98696
Non-Hispanic Asian	60	1.23049	1.3507	1.41875	1.51049	1.58766	1.67783	1.73923	1.85757	1.97039
Non-Hispanic Asian	61	1.21144	1.33674	1.40188	1.49451	1.5727	1.66519	1.72328	1.84534	1.95284
Non-Hispanic Asian	62	1.19128	1.3216	1.38451	1.47793	1.55721	1.65182	1.70677	1.83218	1.9343
Non-Hispanic Asian	63	1.17007	1.30524	1.3667	1.46078	1.54119	1.63768	1.68973	1.81802	1.91475
Non-Hispanic Asian	64	1.14789	1.28762	1.34851	1.44311	1.52466	1.62273	1.67219	1.80279	1.89418
Non-Hispanic Asian	65	1.12482	1.26871	1.33001	1.42497	1.50766	1.60694	1.6542	1.78645	1.87257
Non-Hispanic Asian	66	1.10095	1.24851	1.31127	1.40643	1.49022	1.59028	1.63579	1.76892	1.84993
Non-Hispanic Asian	67	1.07639	1.22698	1.29238	1.38754	1.47238	1.57272	1.61702	1.75016	1.82627
Non-Hispanic Asian	68	1.05125	1.20412	1.27343	1.36839	1.45416	1.55424	1.59794	1.73011	1.8016
Non-Hispanic Asian	69	1.02563	1.17992	1.25452	1.34906	1.43564	1.53482	1.57862	1.70873	1.77593
Non-Hispanic Asian	70	0.99968	1.15437	1.23574	1.32964	1.41685	1.51443	1.55912	1.68596	1.7493
Non-Hispanic Asian	71	0.973524	1.12748	1.21722	1.31021	1.39785	1.49306	1.53953	1.66176	1.72174
Non-Hispanic Asian	72	0.947306	1.09925	1.19906	1.29089	1.37872	1.4707	1.51992	1.6361	1.69328
Non-Hispanic Asian	73	0.92118	1.06969	1.18139	1.27179	1.3595	1.44734	1.50039	1.60894	1.66396
Non-Hispanic Asian	74	0.895304	1.03883	1.16433	1.25302	1.34029	1.42297	1.48102	1.58025	1.63385
Non-Hispanic Asian	75	0.869847	1.00667	1.14803	1.23471	1.32114	1.39758	1.46193	1.54999	1.603
Non-Hispanic Asian	76	0.844984	0.973252	1.13263	1.21698	1.30215	1.37119	1.4432	1.51814	1.57146
Non-Hispanic Asian	77	0.820898	0.938596	1.11826	1.19998	1.28341	1.34379	1.42497	1.48467	1.53931
Non-Hispanic Asian	78	0.797779	0.90274	1.1051	1.18385	1.265	1.31538	1.40734	1.44957	1.50663
Non-Hispanic Asian	80	0.755245	0.827586	1.083	1.15479	1.22957	1.25561	1.37441	1.37441	1.44
Non-Hispanic Black	6	0.478469	0.564103	0.64	0.738562	0.75817	0.811321	0.847953	0.925466	0.980769
Non-Hispanic Black	7	0.568702	0.618421	0.635838	0.677852	0.721588	0.771245	0.817122	0.890411	0.954837
Non-Hispanic Black	8	0.660713	0.709311	0.72469	0.758343	0.8125	0.863905	0.91854	0.995895	1.06675
Non-Hispanic Black	9	0.747939	0.811736	0.847794	0.893296	0.951962	1.00901	1.07303	1.1574	1.23547
Non-Hispanic Black	10	0.827856	0.913683	0.977314	1.04167	1.10259	1.16787	1.24195	1.33389	1.42084
Non-Hispanic Black	11	0.89975	1.00943	1.10015	1.18412	1.24675	1.32176	1.40626	1.50534	1.60271
Non-Hispanic Black	12	0.963731	1.09646	1.21055	1.31209	1.37666	1.46204	1.55697	1.66237	1.77124
Non-Hispanic Black	13	1.02027	1.17389	1.30651	1.42251	1.48952	1.5853	1.6903	1.80114	1.92206
Non-Hispanic Black	14	1.06999	1.24172	1.38792	1.51506	1.58507	1.69081	1.80526	1.92073	2.05376
Non-Hispanic Black	15	1.11353	1.3004	1.45562	1.59082	1.66432	1.77926	1.90234	2.02176	2.16655
Non-Hispanic Black	16	1.15152	1.35059	1.5109	1.65148	1.72882	1.85201	1.98276	2.10558	2.26147
Non-Hispanic Black	17	1.18453	1.39303	1.55517	1.69891	1.78035	1.91069	2.04805	2.17388	2.33995
Non-Hispanic Black	18	1.21309	1.42848	1.58986	1.73502	1.82067	1.95699	2.09989	2.22843	2.40361
Non-Hispanic Black	19	1.23768	1.45767	1.61632	1.76157	1.85144	1.99255	2.13989	2.27096	2.45408
Non-Hispanic Black	20	1.25872	1.4813	1.63576	1.78017	1.87416	2.0189	2.16961	2.30312	2.49294
Non-Hispanic Black	21	1.27657	1.5	1.6493	1.79223	1.89017	2.03741	2.19048	2.32639	2.52165
Non-Hispanic Black	22	1.29157	1.51436	1.6579	1.79901	1.90066	2.04933	2.20379	2.34212	2.5416
Non-Hispanic Black	23	1.304	1.5249	1.66241	1.80156	1.90663	2.05574	2.2107	2.3515	2.55401
Non-Hispanic Black	24	1.31412	1.5321	1.66357	1.80079	1.90895	2.0576	2.21226	2.3556	2.56
Non-Hispanic Black	25	1.32217	1.53639	1.66201	1.79746	1.90837	2.05573	2.20936	2.35533	2.56058
Non-Hispanic Black	26	1.32832	1.53814	1.65827	1.7922	1.9055	2.05085	2.20281	2.35151	2.55663
Non-Hispanic Black	27	1.33276	1.53769	1.65281	1.78553	1.90085	2.04356	2.19331	2.34482	2.54894
Non-Hispanic Black	28	1.33565	1.53535	1.646	1.77789	1.89485	2.03439	2.18147	2.33586	2.53822
Non-Hispanic Black	29	1.33712	1.53138	1.63817	1.7696	1.88784	2.02377	2.1678	2.32516	2.52507
Non-Hispanic Black	30	1.3373	1.52602	1.62959	1.76094	1.88012	2.01207	2.15277	2.31314	2.51002
Non-Hispanic Black	31	1.33628	1.51947	1.62047	1.75211	1.87188	1.9996	2.13675	2.30016	2.49355
Non-Hispanic Black	32	1.33417	1.51193	1.61099	1.74326	1.86332	1.98661	2.12007	2.28654	2.47605
Non-Hispanic Black	33	1.33106	1.50356	1.60128	1.7345	1.85455	1.9733	2.10302	2.27253	2.45787
Non-Hispanic Black	34	1.32701	1.49449	1.59147	1.7259	1.84566	1.95985	2.08581	2.25834	2.43931
Non-Hispanic Black	35	1.32211	1.48487	1.58163	1.7175	1.83672	1.94637	2.06865	2.24414	2.42063
Non-Hispanic Black	36	1.3164	1.47478	1.57181	1.7093	1.82777	1.93298	2.05169	2.23005	2.40203
Non-Hispanic Black	37	1.30994	1.46434	1.56207	1.7013	1.81883	1.91973	2.03504	2.21617	2.38368
Non-Hispanic Black	38	1.30279	1.45362	1.55243	1.69347	1.80988	1.9067	2.01882	2.20259	2.36574
Non-Hispanic Black	39	1.29499	1.44269	1.5429	1.68578	1.80092	1.8939	2.00308	2.18935	2.34831
Non-Hispanic Black	40	1.28658	1.43162	1.53349	1.67818	1.79193	1.88135	1.98789	2.17648	2.33148
Non-Hispanic Black	41	1.2776	1.42045	1.52417	1.67061	1.78288	1.86906	1.97327	2.164	2.31532
Non-Hispanic Black	42	1.26808	1.40924	1.51495	1.66301	1.77372	1.85702	1.95925	2.1519	2.29986
Non-Hispanic Black	43	1.25806	1.39801	1.50579	1.65532	1.76442	1.84522	1.94582	2.14017	2.28514
Non-Hispanic Black	44	1.24756	1.38679	1.49668	1.64747	1.75494	1.83364	1.93298	2.12879	2.27115
Non-Hispanic Black	45	1.23662	1.37561	1.48759	1.6394	1.74523	1.82224	1.92071	2.11772	2.25789
Non-Hispanic Black	46	1.22525	1.36448	1.47849	1.63106	1.73525	1.81099	1.90898	2.10692	2.24534
Non-Hispanic Black	47	1.21349	1.35342	1.46934	1.62238	1.72496	1.79986	1.89776	2.09635	2.23346
Non-Hispanic Black	48	1.20135	1.34244	1.46013	1.61331	1.71433	1.78882	1.887	2.08596	2.22222
Non-Hispanic Black	49	1.18886	1.33154	1.45081	1.60381	1.70332	1.77782	1.87666	2.07569	2.21156
Non-Hispanic Black	50	1.17604	1.32072	1.44136	1.59383	1.6919	1.76683	1.86669	2.06548	2.20141
Non-Hispanic Black	51	1.16291	1.30997	1.43176	1.58334	1.68006	1.75582	1.85703	2.05528	2.19171
Non-Hispanic Black	52	1.1495	1.29931	1.42198	1.57231	1.66778	1.74475	1.84762	2.04502	2.18239
Non-Hispanic Black	53	1.13581	1.28871	1.412	1.56073	1.65504	1.73359	1.83841	2.03464	2.17335
Non-Hispanic Black	54	1.12187	1.27816	1.4018	1.54858	1.64184	1.72231	1.82933	2.02409	2.16452
Non-Hispanic Black	55	1.10771	1.26767	1.39136	1.53586	1.62819	1.71088	1.82033	2.01331	2.15581
Non-Hispanic Black	56	1.09333	1.2572	1.38068	1.52257	1.61409	1.69928	1.81134	2.00223	2.14711
Non-Hispanic Black	57	1.07876	1.24676	1.36975	1.50874	1.59956	1.6875	1.8023	1.99081	2.13833
Non-Hispanic Black	58	1.06401	1.23631	1.35856	1.49439	1.58463	1.67551	1.79315	1.97899	2.12937
Non-Hispanic Black	59	1.04911	1.22585	1.34712	1.47954	1.56934	1.66331	1.78383	1.96671	2.12013
Non-Hispanic Black	60	1.03408	1.21536	1.33542	1.46425	1.55372	1.65089	1.77427	1.95392	2.1105
Non-Hispanic Black	61	1.01893	1.20482	1.32349	1.44857	1.53781	1.63825	1.76443	1.94059	2.10037
Non-Hispanic Black	62	1.00368	1.1942	1.31132	1.43255	1.52169	1.62539	1.75423	1.92666	2.08964
Non-Hispanic Black	63	0.988363	1.1835	1.29896	1.41628	1.50541	1.61233	1.74364	1.91211	2.07819
Non-Hispanic Black	64	0.972987	1.17267	1.28641	1.39982	1.48905	1.59906	1.73259	1.89688	2.06592
Non-Hispanic Black	65	0.957575	1.16172	1.2737	1.38328	1.47269	1.58562	1.72103	1.88095	2.05271
Non-Hispanic Black	66	0.94215	1.1506	1.26087	1.36675	1.45641	1.57203	1.70892	1.86429	2.03846
Non-Hispanic Black	67	0.926732	1.13931	1.24796	1.35035	1.44032	1.55831	1.69621	1.84687	2.02304
Non-Hispanic Black	68	0.911343	1.12782	1.235	1.33419	1.42452	1.5445	1.68285	1.82867	2.00636
Non-Hispanic Black	69	0.896005	1.1161	1.22205	1.3184	1.40912	1.53064	1.66881	1.80968	1.9883
Non-Hispanic Black	70	0.880741	1.10414	1.20916	1.30311	1.39425	1.51678	1.65404	1.78988	1.96874
Non-Hispanic Black	71	0.865574	1.09191	1.19639	1.28848	1.38003	1.50296	1.63851	1.76925	1.94759
Non-Hispanic Black	72	0.850527	1.07939	1.18379	1.27466	1.36661	1.48924	1.62219	1.74781	1.92472
Non-Hispanic Black	73	0.835625	1.06656	1.17144	1.26182	1.35412	1.47568	1.60505	1.72554	1.90003
Non-Hispanic Black	74	0.820891	1.05339	1.1594	1.25012	1.34272	1.46234	1.58705	1.70244	1.87342
Non-Hispanic Black	75	0.806351	1.03986	1.14775	1.23976	1.33256	1.4493	1.56818	1.67853	1.84477
Non-Hispanic Black	76	0.792031	1.02596	1.13657	1.23092	1.32382	1.43664	1.54842	1.65381	1.81397
Non-Hispanic Black	77	0.777955	1.01165	1.12595	1.22379	1.31667	1.42444	1.52774	1.6283	1.78093
Non-Hispanic Black	78	0.76415	0.996923	1.11598	1.2186	1.31129	1.41277	1.50613	1.60203	1.74554
Non-Hispanic Black	79	0.750644	0.981751	1.10674	1.21555	1.30787	1.40175	1.48357	1.575	1.70769
Non-Hispanic Black	80	0.737463	0.966115	1.09835	1.21488	1.3066	1.39145	1.46007	1.54725	1.66729
Hispanic	6	0.473988	0.551282	0.576923	0.623529	0.666667	0.693252	0.737931	0.828767	0.885542
Hispanic	7	0.401786	0.480687	0.496783	0.544613	0.585227	0.629268	0.677019	0.741714	0.790123
Hispanic	8	0.460636	0.541004	0.566449	0.62271	0.667887	0.722679	0.767112	0.827631	0.895028
Hispanic	9	0.567562	0.651438	0.694444	0.761127	0.814325	0.876322	0.918091	0.984285	1.07821
Hispanic	10	0.684435	0.774162	0.837516	0.914286	0.976901	1.04418	1.08618	1.16197	1.28158
Hispanic	11	0.794074	0.891626	0.9753	1.06084	1.13307	1.20456	1.25	1.33635	1.47754
Hispanic	12	0.889474	0.996257	1.09879	1.19145	1.27277	1.34788	1.3995	1.49594	1.6537
Hispanic	13	0.968639	1.08549	1.20473	1.30282	1.39234	1.47072	1.53056	1.63596	1.80546
Hispanic	14	1.03201	1.15928	1.29278	1.39476	1.49135	1.5728	1.64217	1.75516	1.93218
Hispanic	15	1.08114	1.21875	1.36406	1.46854	1.571	1.65537	1.73495	1.85414	2.03525
Hispanic	16	1.11801	1.26556	1.42031	1.52612	1.63323	1.72039	1.8103	1.9344	2.11693
Hispanic	17	1.14464	1.3015	1.46348	1.56964	1.68022	1.77007	1.87001	1.99785	2.17984
Hispanic	18	1.16297	1.32832	1.49551	1.60125	1.71418	1.80659	1.91592	2.04651	2.22661
Hispanic	19	1.17473	1.34765	1.51825	1.62292	1.73719	1.83203	1.94986	2.08237	2.25974
Hispanic	20	1.18143	1.36092	1.53333	1.63646	1.75113	1.84827	1.97355	2.10728	2.2815
Hispanic	21	1.18437	1.36939	1.5422	1.64344	1.75769	1.85697	1.98855	2.12295	2.29394
Hispanic	22	1.1846	1.37412	1.54614	1.64524	1.75835	1.85959	1.99626	2.13091	2.29882
Hispanic	23	1.18302	1.37601	1.54621	1.64302	1.75437	1.85741	1.99795	2.1325	2.29769
Hispanic	24	1.18033	1.37582	1.54334	1.63777	1.74685	1.85149	1.99471	2.12892	2.29188
Hispanic	25	1.17709	1.37416	1.53827	1.63031	1.7367	1.84276	1.9875	2.12121	2.28251
Hispanic	26	1.17374	1.37151	1.53165	1.62132	1.7247	1.83197	1.97716	2.11025	2.27051
Hispanic	27	1.17058	1.36827	1.52397	1.61136	1.71147	1.81977	1.9644	2.09681	2.25668
Hispanic	28	1.16785	1.36474	1.51565	1.60087	1.69754	1.80667	1.94984	2.08154	2.24164
Hispanic	29	1.1657	1.36113	1.50702	1.59018	1.68334	1.7931	1.934	2.06501	2.22592
Hispanic	30	1.16419	1.35762	1.49832	1.57958	1.66919	1.77939	1.91733	2.04766	2.20995
Hispanic	31	1.16337	1.3543	1.48973	1.56926	1.65535	1.76581	1.90018	2.02989	2.19403
Hispanic	32	1.1632	1.35123	1.48139	1.55935	1.64201	1.75254	1.88287	2.01201	2.17843
Hispanic	33	1.16365	1.34844	1.47337	1.54994	1.62931	1.73974	1.86565	1.99427	2.16331
Hispanic	34	1.16462	1.34592	1.46574	1.54109	1.61735	1.7275	1.84871	1.97688	2.1488
Hispanic	35	1.16601	1.34364	1.45849	1.53279	1.60616	1.71587	1.83221	1.95998	2.13497
Hispanic	36	1.16772	1.34155	1.45163	1.52504	1.59576	1.70489	1.81626	1.9437	2.12186
Hispanic	37	1.16961	1.33958	1.44511	1.5178	1.58615	1.69454	1.80096	1.92812	2.10946
Hispanic	38	1.17154	1.33766	1.4389	1.51101	1.57729	1.68481	1.78637	1.91327	2.09774
Hispanic	39	1.17338	1.3357	1.43293	1.5046	1.56913	1.67566	1.7725	1.8992	2.08667
Hispanic	40	1.175	1.33362	1.42714	1.49849	1.56159	1.66701	1.75938	1.88589	2.07615
Hispanic	41	1.17625	1.33132	1.42144	1.49259	1.55461	1.65881	1.747	1.87334	2.06612
Hispanic	42	1.17701	1.32872	1.41577	1.48681	1.54808	1.65098	1.73533	1.8615	2.05647
Hispanic	43	1.17716	1.32573	1.41004	1.48107	1.54192	1.64343	1.72435	1.85034	2.04711
Hispanic	44	1.17658	1.32226	1.40418	1.47525	1.53604	1.63608	1.71399	1.83979	2.03792
Hispanic	45	1.17517	1.31825	1.39809	1.46928	1.53033	1.62883	1.70421	1.82979	2.02881
Hispanic	46	1.17284	1.31361	1.39173	1.46307	1.52469	1.62161	1.69494	1.82026	2.01965
Hispanic	47	1.1695	1.30828	1.385	1.45653	1.51902	1.61432	1.68611	1.81113	2.01035
Hispanic	48	1.1651	1.3022	1.37786	1.44958	1.51323	1.60688	1.67765	1.80231	2.00078
Hispanic	49	1.15956	1.29534	1.37024	1.44216	1.50723	1.59921	1.66947	1.79372	1.99086
Hispanic	50	1.15287	1.28765	1.3621	1.4342	1.50093	1.59122	1.6615	1.78526	1.98049
Hispanic	51	1.14498	1.2791	1.3534	1.42564	1.49425	1.58286	1.65364	1.77685	1.96958
Hispanic	52	1.13589	1.26968	1.3441	1.41645	1.48712	1.57404	1.64583	1.7684	1.95804
Hispanic	53	1.1256	1.25938	1.33418	1.40658	1.47945	1.56473	1.63796	1.75982	1.94579
Hispanic	54	1.11414	1.2482	1.32362	1.39601	1.4712	1.55485	1.62996	1.75102	1.93278
Hispanic	55	1.10154	1.23617	1.31244	1.38473	1.46231	1.54438	1.62174	1.74192	1.91895
Hispanic	56	1.08785	1.2233	1.30062	1.37272	1.45274	1.53327	1.61322	1.73244	1.90424
Hispanic	57	1.07313	1.20965	1.28819	1.36	1.44244	1.5215	1.60432	1.72249	1.88863
Hispanic	58	1.05748	1.19525	1.27518	1.34658	1.43139	1.50905	1.59496	1.71201	1.87208
Hispanic	59	1.04097	1.18018	1.26162	1.33249	1.41957	1.4959	1.58506	1.70091	1.85457
Hispanic	60	1.02374	1.1645	1.24757	1.31777	1.40697	1.48207	1.57456	1.68913	1.8361
Hispanic	61	1.0059	1.14831	1.23307	1.30247	1.39359	1.46755	1.56337	1.67661	1.81668
Hispanic	62	0.987602	1.13169	1.21821	1.28664	1.37944	1.45236	1.55144	1.66328	1.79633
Hispanic	63	0.968999	1.11476	1.20306	1.27037	1.36453	1.43653	1.5387	1.6491	1.77505
Hispanic	64	0.950266	1.09764	1.18771	1.25374	1.34889	1.42009	1.52509	1.634	1.75291
Hispanic	65	0.93159	1.08046	1.17227	1.23684	1.33257	1.40309	1.51056	1.61796	1.72994
Hispanic	66	0.913173	1.06337	1.15685	1.21978	1.3156	1.38559	1.49504	1.60092	1.70621
Hispanic	67	0.895232	1.04651	1.14157	1.20268	1.29804	1.36765	1.47851	1.58286	1.68179
Hispanic	68	0.877996	1.03006	1.12656	1.18566	1.27995	1.34933	1.4609	1.56374	1.65676
Hispanic	69	0.861711	1.01419	1.11197	1.16887	1.26142	1.33073	1.44219	1.54354	1.63122
Hispanic	70	0.846633	0.999083	1.09796	1.15245	1.24252	1.31193	1.42234	1.52225	1.60526
Hispanic	71	0.833035	0.984941	1.08469	1.13657	1.22335	1.29303	1.40131	1.49984	1.57902
Hispanic	72	0.821201	0.971973	1.07233	1.1214	1.20401	1.27415	1.37908	1.47632	1.55261
Hispanic	73	0.811429	0.960395	1.06106	1.10713	1.18462	1.2554	1.35562	1.45168	1.52618
Hispanic	74	0.80403	0.950438	1.05109	1.09393	1.16528	1.2369	1.33093	1.42593	1.49986
Hispanic	75	0.799327	0.94234	1.04261	1.08202	1.14614	1.2188	1.30499	1.39907	1.47383
Hispanic	76	0.797655	0.936349	1.03584	1.07161	1.12733	1.20124	1.27778	1.37112	1.44826
Hispanic	77	0.799363	0.932725	1.03099	1.06293	1.10899	1.18437	1.2493	1.3421	1.42331
Hispanic	78	0.80481	0.931734	1.02832	1.0562	1.09129	1.16835	1.21956	1.31203	1.39919
Hispanic	80	0.828421	0.938776	1.03042	1.04959	1.05844	1.13956	1.1563	1.24891	1.35424
Non-Hispanic White	6	0.5	0.568773	0.628378	0.654762	0.746667	0.813333	0.858974	0.868966	0.901316
Non-Hispanic White	7	0.510978	0.548936	0.608228	0.630496	0.687167	0.726565	0.787958	0.84306	0.91345
Non-Hispanic White	8	0.579915	0.621399	0.685053	0.720379	0.767442	0.807311	0.875718	0.952797	1.04893
Non-Hispanic White	9	0.672316	0.730969	0.801038	0.855479	0.905567	0.95679	1.0289	1.11702	1.23226
Non-Hispanic White	10	0.77093	0.850695	0.927903	1.00234	1.06134	1.12698	1.20181	1.29589	1.42641
Non-Hispanic White	11	0.867005	0.967314	1.0517	1.14464	1.21482	1.29437	1.37184	1.46967	1.61313
Non-Hispanic White	12	0.956205	1.07453	1.16578	1.27475	1.35641	1.44784	1.5282	1.62893	1.78375
Non-Hispanic White	13	1.03657	1.16971	1.26732	1.38955	1.48196	1.58275	1.66626	1.76969	1.93471
Non-Hispanic White	14	1.10744	1.25214	1.35555	1.48833	1.59024	1.69787	1.78469	1.89084	2.06514
Non-Hispanic White	15	1.16887	1.32214	1.43077	1.5716	1.68154	1.79374	1.88389	1.99284	2.1756
Non-Hispanic White	16	1.22129	1.38055	1.49382	1.6405	1.75695	1.87178	1.96517	2.07695	2.26741
Non-Hispanic White	17	1.26535	1.42842	1.54579	1.69642	1.81791	1.9338	2.03019	2.14477	2.34222
Non-Hispanic White	18	1.30176	1.46691	1.58786	1.74083	1.86601	1.98171	2.08081	2.19806	2.40179
Non-Hispanic White	19	1.33125	1.49712	1.62119	1.77518	1.90282	2.01741	2.11882	2.23853	2.44786
Non-Hispanic White	20	1.35456	1.52013	1.64688	1.80081	1.92983	2.04265	2.14595	2.26786	2.48211
Non-Hispanic White	21	1.37237	1.53691	1.66596	1.81897	1.94843	2.05905	2.16378	2.28756	2.50609
Non-Hispanic White	22	1.38533	1.54837	1.67935	1.83077	1.95988	2.06805	2.17375	2.29907	2.52122
Non-Hispanic White	23	1.39403	1.55529	1.68789	1.83721	1.96532	2.07094	2.17715	2.30363	2.5288
Non-Hispanic White	24	1.39902	1.55839	1.69231	1.83917	1.96574	2.06884	2.17512	2.30238	2.52997
Non-Hispanic White	25	1.40078	1.5583	1.69327	1.83742	1.96204	2.06273	2.16867	2.29635	2.52579
Non-Hispanic White	26	1.39976	1.55556	1.69134	1.83264	1.95498	2.05345	2.15866	2.28641	2.51717
Non-Hispanic White	27	1.39638	1.55065	1.68703	1.82541	1.94525	2.04173	2.14586	2.27335	2.50492
Non-Hispanic White	28	1.39098	1.54399	1.68077	1.81623	1.93343	2.02817	2.13093	2.25786	2.48976
Non-Hispanic White	29	1.38389	1.53593	1.67295	1.80554	1.92002	2.0133	2.11443	2.24053	2.47232
Non-Hispanic White	30	1.3754	1.5268	1.66388	1.7937	1.90546	1.99756	2.09684	2.22189	2.45315
Non-Hispanic White	31	1.36577	1.51685	1.65386	1.78103	1.89012	1.9813	2.07856	2.20238	2.43273
Non-Hispanic White	32	1.35522	1.5063	1.64311	1.76779	1.87429	1.96483	2.05995	2.18238	2.41148
Non-Hispanic White	33	1.34395	1.49535	1.63183	1.7542	1.85826	1.94838	2.04127	2.16221	2.38974
Non-Hispanic White	34	1.33215	1.48416	1.62021	1.74044	1.84222	1.93214	2.02278	2.14214	2.36782
Non-Hispanic White	35	1.31997	1.47285	1.60838	1.72665	1.82635	1.91626	2.00464	2.12241	2.34599
Non-Hispanic White	36	1.30754	1.46154	1.59646	1.71296	1.8108	1.90085	1.98701	2.1032	2.32444
Non-Hispanic White	37	1.29498	1.45031	1.58454	1.69946	1.79567	1.88598	1.97	2.08466	2.30337
Non-Hispanic White	38	1.2824	1.43922	1.57269	1.68622	1.78105	1.87171	1.95369	2.06689	2.28291
Non-Hispanic White	39	1.26987	1.42833	1.56098	1.67328	1.76699	1.85806	1.93815	2.05	2.26318
Non-Hispanic White	40	1.25749	1.41768	1.54945	1.66069	1.75353	1.84504	1.92339	2.03403	2.24425
Non-Hispanic White	41	1.24529	1.40729	1.53812	1.64845	1.7407	1.83263	1.90944	2.01903	2.2262
Non-Hispanic White	42	1.23334	1.39718	1.52703	1.63658	1.7285	1.82082	1.89629	2.00501	2.20906
Non-Hispanic White	43	1.22167	1.38734	1.51617	1.62508	1.71691	1.80956	1.88391	1.99197	2.19285
Non-Hispanic White	44	1.21031	1.37778	1.50555	1.61392	1.70592	1.79881	1.87228	1.9799	2.17756
Non-Hispanic White	45	1.19929	1.36849	1.49517	1.6031	1.6955	1.78852	1.86135	1.96876	2.16319
Non-Hispanic White	46	1.18862	1.35944	1.485	1.59257	1.68561	1.77862	1.85107	1.9585	2.1497
Non-Hispanic White	47	1.17829	1.35063	1.47505	1.58232	1.67619	1.76906	1.84137	1.94907	2.13706
Non-Hispanic White	48	1.16832	1.34202	1.46527	1.5723	1.66721	1.75976	1.8322	1.94041	2.12521
Non-Hispanic White	49	1.1587	1.3336	1.45566	1.56247	1.6586	1.75065	1.82346	1.93243	2.11408
Non-Hispanic White	50	1.14941	1.32531	1.44617	1.5528	1.6503	1.74167	1.8151	1.92506	2.1036
Non-Hispanic White	51	1.14044	1.31715	1.43679	1.54324	1.64225	1.73274	1.80702	1.91821	2.09369
Non-Hispanic White	52	1.13176	1.30906	1.42748	1.53374	1.63438	1.7238	1.79914	1.91177	2.08427
Non-Hispanic White	53	1.12336	1.30102	1.41821	1.52427	1.62662	1.71478	1.79139	1.90566	2.07523
Non-Hispanic White	54	1.1152	1.29298	1.40894	1.51476	1.6189	1.70561	1.78367	1.89976	2.06648
Non-Hispanic White	55	1.10725	1.28492	1.39964	1.50519	1.61115	1.69623	1.7759	1.89397	2.05791
Non-Hispanic White	56	1.09946	1.2768	1.39028	1.49551	1.60329	1.68658	1.76799	1.88817	2.04941
Non-Hispanic White	57	1.09182	1.26857	1.38083	1.48566	1.59527	1.67661	1.75987	1.88225	2.04086
Non-Hispanic White	58	1.08426	1.26021	1.37124	1.47562	1.58701	1.66626	1.75143	1.8761	2.03215
Non-Hispanic White	59	1.07675	1.25168	1.36149	1.46534	1.57844	1.65548	1.74261	1.86959	2.02316
Non-Hispanic White	60	1.06924	1.24294	1.35155	1.45479	1.5695	1.64423	1.73332	1.86262	2.01376
Non-Hispanic White	61	1.06168	1.23397	1.34139	1.44393	1.56011	1.63247	1.72349	1.85504	2.00383
Non-Hispanic White	62	1.05403	1.22473	1.33097	1.43272	1.55021	1.62017	1.71303	1.84676	1.99324
Non-Hispanic White	63	1.04622	1.21519	1.32027	1.42113	1.53975	1.6073	1.70188	1.83764	1.98186
Non-Hispanic White	64	1.03821	1.20532	1.30927	1.40915	1.52866	1.59384	1.68996	1.82756	1.96956
Non-Hispanic White	65	1.02993	1.19509	1.29794	1.39673	1.51688	1.57977	1.6772	1.81641	1.95621
Non-Hispanic White	66	1.02134	1.18449	1.28625	1.38387	1.50436	1.56507	1.66355	1.80405	1.94167
Non-Hispanic White	67	1.01238	1.17349	1.27419	1.37053	1.49104	1.54974	1.64893	1.79038	1.92582
Non-Hispanic White	68	1.00297	1.16206	1.26174	1.35671	1.47689	1.53378	1.6333	1.77526	1.90852
Non-Hispanic White	69	0.99308	1.15019	1.24888	1.34239	1.46184	1.5172	1.61659	1.75859	1.88964
Non-Hispanic White	70	0.98263	1.13786	1.2356	1.32756	1.44585	1.49999	1.59875	1.74024	1.86903
Non-Hispanic White	71	0.971562	1.12505	1.22188	1.3122	1.42889	1.48219	1.57975	1.7201	1.84658
Non-Hispanic White	72	0.959815	1.11175	1.20772	1.29633	1.41091	1.4638	1.55952	1.69805	1.82215
Non-Hispanic White	73	0.947325	1.09795	1.19311	1.27993	1.39188	1.44486	1.53804	1.67397	1.79559
Non-Hispanic White	74	0.934029	1.08365	1.17803	1.26302	1.37176	1.42541	1.51526	1.64776	1.76679
Non-Hispanic White	75	0.919861	1.06883	1.16249	1.24558	1.35054	1.40547	1.49116	1.6193	1.7356
Non-Hispanic White	76	0.904757	1.05348	1.14649	1.22765	1.32817	1.3851	1.4657	1.58848	1.7019
Non-Hispanic White	77	0.888651	1.03762	1.13002	1.20921	1.30464	1.36434	1.43886	1.55519	1.66556
Non-Hispanic White	78	0.871479	1.02123	1.1131	1.1903	1.27993	1.34325	1.41062	1.51933	1.62644
Non-Hispanic White	79	0.853174	1.00433	1.09572	1.17093	1.25402	1.3219	1.38096	1.48079	1.58442
Non-Hispanic White	80	0.833669	0.986906	1.07789	1.15113	1.22689	1.30034	1.34987	1.43947	1.53937

## Sheet: Females
Ethnicity	Age (Years)	10th Quantile	20th Quantile	30th Quantile	40th Quantile	50th Quantile	60th Quantile	70th Quantile	80th Quantile	90th Quantile
Non-Hispanic Asian	6	0.443662	0.471395	0.524138	0.566265	0.622421	0.655087	0.697842	0.721925	0.77931
Non-Hispanic Asian	7	0.482759	0.508772	0.556445	0.581162	0.622209	0.697842	0.727599	0.781204	0.84
Non-Hispanic Asian	8	0.555342	0.58918	0.643836	0.668755	0.705479	0.790153	0.823689	0.888765	0.965295
Non-Hispanic Asian	9	0.634389	0.680233	0.744556	0.776316	0.813092	0.892593	0.935714	1.00397	1.10148
Non-Hispanic Asian	10	0.708266	0.767481	0.840419	0.880701	0.919038	0.988453	1.0421	1.11	1.22639
Non-Hispanic Asian	11	0.772387	0.844827	0.924051	0.972353	1.01251	1.07131	1.13434	1.20074	1.332
Non-Hispanic Asian	12	0.825484	0.910201	0.993192	1.04815	1.08989	1.1395	1.21004	1.27493	1.41668
Non-Hispanic Asian	13	0.867847	0.963486	1.048	1.10804	1.15097	1.19358	1.26961	1.33353	1.48171
Non-Hispanic Asian	14	0.900459	1.00549	1.08973	1.15333	1.19711	1.23502	1.31469	1.37835	1.5295
Non-Hispanic Asian	15	0.924559	1.03743	1.12004	1.1859	1.23028	1.26563	1.34734	1.4115	1.56281
Non-Hispanic Asian	16	0.941429	1.06061	1.1407	1.20776	1.25257	1.2872	1.36971	1.43503	1.58433
Non-Hispanic Asian	17	0.952287	1.07634	1.15338	1.22083	1.26602	1.30145	1.38376	1.45081	1.59651
Non-Hispanic Asian	18	0.958236	1.08585	1.15963	1.22687	1.27248	1.30986	1.39128	1.46049	1.6015
Non-Hispanic Asian	19	0.960252	1.09022	1.16078	1.22742	1.27354	1.31374	1.39378	1.46549	1.60111
Non-Hispanic Asian	20	0.959183	1.09045	1.15801	1.22381	1.27059	1.3142	1.39257	1.46697	1.59687
Non-Hispanic Asian	21	0.955752	1.08738	1.15231	1.21715	1.26478	1.31215	1.38872	1.46592	1.59002
Non-Hispanic Asian	22	0.950571	1.08176	1.14451	1.20838	1.25706	1.30836	1.38311	1.46313	1.58157
Non-Hispanic Asian	23	0.944153	1.0742	1.13531	1.19827	1.24821	1.30344	1.37644	1.45924	1.57231
Non-Hispanic Asian	24	0.936921	1.06525	1.12528	1.18745	1.23883	1.29788	1.36928	1.45473	1.56286
Non-Hispanic Asian	25	0.929222	1.05536	1.11486	1.17639	1.22941	1.29207	1.36206	1.45	1.55367
Non-Hispanic Asian	26	0.921336	1.0449	1.10444	1.1655	1.2203	1.2863	1.35509	1.44532	1.54509
Non-Hispanic Asian	27	0.913486	1.03419	1.09428	1.15506	1.21179	1.28077	1.3486	1.4409	1.53734
Non-Hispanic Asian	28	0.905844	1.02348	1.08462	1.14528	1.20404	1.27566	1.34277	1.43687	1.53056
Non-Hispanic Asian	29	0.89854	1.01298	1.07559	1.13631	1.19717	1.27105	1.33766	1.43331	1.52482
Non-Hispanic Asian	30	0.891667	1.00284	1.06732	1.12824	1.19124	1.26699	1.33333	1.43024	1.52012
Non-Hispanic Asian	31	0.88529	0.993196	1.05986	1.12112	1.18625	1.26351	1.32978	1.42767	1.51642
Non-Hispanic Asian	32	0.879444	0.984134	1.05324	1.11494	1.18218	1.26058	1.32696	1.42556	1.51366
Non-Hispanic Asian	33	0.874145	0.975717	1.04746	1.10968	1.17898	1.25819	1.32481	1.42386	1.51173
Non-Hispanic Asian	34	0.869388	0.967986	1.0425	1.1053	1.17655	1.25626	1.32325	1.42248	1.51049
Non-Hispanic Asian	35	0.865154	0.960958	1.03831	1.10171	1.1748	1.25472	1.32218	1.42134	1.50981
Non-Hispanic Asian	36	0.861411	0.954635	1.03484	1.09884	1.17361	1.25351	1.3215	1.42034	1.50954
Non-Hispanic Asian	37	0.858118	0.949002	1.03202	1.09659	1.17287	1.25253	1.32108	1.41939	1.50952
Non-Hispanic Asian	38	0.855223	0.944032	1.02975	1.09484	1.17245	1.25169	1.32082	1.41838	1.5096
Non-Hispanic Asian	39	0.852669	0.939687	1.02796	1.0935	1.17221	1.25089	1.32057	1.4172	1.50962
Non-Hispanic Asian	40	0.850394	0.935921	1.02655	1.09244	1.17204	1.25004	1.32024	1.41576	1.50942
Non-Hispanic Asian	41	0.848332	0.932679	1.02542	1.09155	1.17179	1.24905	1.3197	1.41395	1.50888
Non-Hispanic Asian	42	0.846413	0.929901	1.02448	1.09072	1.17135	1.24783	1.31885	1.4117	1.50784
Non-Hispanic Asian	43	0.844568	0.927521	1.02362	1.08983	1.17061	1.24628	1.31758	1.4089	1.50619
Non-Hispanic Asian	44	0.842726	0.92547	1.02276	1.08879	1.16946	1.24434	1.3158	1.40549	1.50381
Non-Hispanic Asian	45	0.840816	0.923675	1.02178	1.08749	1.16779	1.24192	1.31343	1.4014	1.5006
Non-Hispanic Asian	46	0.838766	0.922063	1.02062	1.08584	1.16552	1.23896	1.31038	1.39657	1.49648
Non-Hispanic Asian	47	0.836508	0.920556	1.01916	1.08374	1.16256	1.2354	1.3066	1.39095	1.49138
Non-Hispanic Asian	48	0.833974	0.919079	1.01734	1.08113	1.15886	1.23118	1.30203	1.3845	1.48524
Non-Hispanic Asian	49	0.831099	0.917554	1.01506	1.07792	1.15435	1.22626	1.29663	1.37721	1.47802
Non-Hispanic Asian	50	0.82782	0.915904	1.01227	1.07406	1.14899	1.22061	1.29038	1.36905	1.46969
Non-Hispanic Asian	51	0.824076	0.914052	1.00888	1.0695	1.14274	1.2142	1.28325	1.36002	1.46026
Non-Hispanic Asian	52	0.81981	0.911924	1.00485	1.06418	1.13559	1.207	1.27524	1.35013	1.44972
Non-Hispanic Asian	53	0.814968	0.909445	1.0001	1.05808	1.12753	1.19902	1.26636	1.33941	1.43811
Non-Hispanic Asian	54	0.809499	0.906543	0.994596	1.05117	1.11856	1.19026	1.25663	1.32787	1.42546
Non-Hispanic Asian	55	0.803356	0.903146	0.988294	1.04344	1.10871	1.18072	1.24609	1.31557	1.41184
Non-Hispanic Asian	56	0.796496	0.899185	0.981156	1.03489	1.09801	1.17043	1.23478	1.30257	1.39732
Non-Hispanic Asian	57	0.788879	0.894595	0.973154	1.02551	1.08651	1.15942	1.22277	1.28892	1.38199
Non-Hispanic Asian	58	0.78047	0.88931	0.964268	1.01534	1.07426	1.14772	1.21013	1.27472	1.36596
Non-Hispanic Asian	59	0.771236	0.883268	0.954482	1.00439	1.06133	1.1354	1.19694	1.26006	1.34936
Non-Hispanic Asian	60	0.76115	0.876411	0.94379	0.99271	1.04782	1.1225	1.1833	1.24503	1.33234
Non-Hispanic Asian	61	0.750187	0.868681	0.93219	0.980339	1.03382	1.10909	1.16932	1.22975	1.31504
Non-Hispanic Asian	62	0.738329	0.860025	0.919691	0.967339	1.01943	1.09526	1.15514	1.21435	1.29764
Non-Hispanic Asian	63	0.72556	0.850391	0.906306	0.953778	1.0048	1.08108	1.14088	1.19897	1.28033
Non-Hispanic Asian	64	0.711867	0.839731	0.892056	0.939735	0.990038	1.06667	1.12669	1.18376	1.26332
Non-Hispanic Asian	65	0.697243	0.828	0.87697	0.925299	0.975311	1.05211	1.11274	1.16887	1.24682
Non-Hispanic Asian	66	0.681685	0.815155	0.861083	0.910566	0.960774	1.03753	1.0992	1.15449	1.23107
Non-Hispanic Asian	67	0.665194	0.801157	0.844437	0.895647	0.946601	1.02306	1.08624	1.14078	1.21633
Non-Hispanic Asian	68	0.647773	0.785968	0.827081	0.880658	0.932978	1.00881	1.07407	1.12794	1.20285
Non-Hispanic Asian	69	0.629431	0.769557	0.809071	0.865728	0.9201	0.99494	1.0629	1.11618	1.19091
Non-Hispanic Asian	70	0.610181	0.751892	0.790469	0.850992	0.908176	0.98159	1.05294	1.10571	1.18081
Non-Hispanic Asian	71	0.590038	0.732945	0.771345	0.836596	0.897426	0.96892	1.04441	1.09675	1.17285
Non-Hispanic Asian	72	0.569024	0.712693	0.751774	0.822696	0.888081	0.957095	1.03757	1.08953	1.16736
Non-Hispanic Asian	73	0.547161	0.691113	0.731839	0.809456	0.880383	0.946289	1.03266	1.08429	1.16466
Non-Hispanic Asian	74	0.524478	0.668187	0.711628	0.797048	0.874585	0.936684	1.02995	1.0813	1.16511
Non-Hispanic Asian	75	0.501007	0.6439	0.691236	0.785655	0.87095	0.92847	1.02969	1.0808	1.16906
Non-Hispanic Asian	76	0.476782	0.618238	0.670764	0.775467	0.869752	0.921845	1.03219	1.08307	1.17688
Non-Hispanic Asian	77	0.451842	0.591192	0.650319	0.766681	0.871277	0.917011	1.03772	1.08839	1.18897
Non-Hispanic Asian	78	0.42623	0.562755	0.630014	0.759506	0.875817	0.914184	1.04658	1.09705	1.20571
Non-Hispanic Asian	79	0.399991	0.532923	0.60997	0.754155	0.883678	0.91358	1.0591	1.10935	1.22752
Non-Hispanic Asian	80	0.373176	0.501695	0.59031	0.750853	0.895173	0.915428	1.07558	1.12558	1.25481
Non-Hispanic Black	6	0.490798	0.559524	0.581006	0.607362	0.652778	0.707483	0.74546	0.7875	0.854839
Non-Hispanic Black	7	0.514044	0.604027	0.644708	0.689462	0.719657	0.782957	0.818182	0.876623	0.974373
Non-Hispanic Black	8	0.573574	0.676701	0.731693	0.795122	0.828449	0.892519	0.933333	1.00063	1.11153
Non-Hispanic Black	9	0.641538	0.75243	0.818182	0.897436	0.94011	1.00199	1.05051	1.12298	1.23902
Non-Hispanic Black	10	0.70572	0.82079	0.894689	0.98608	1.03896	1.09794	1.15369	1.22955	1.34723
Non-Hispanic Black	11	0.761115	0.87799	0.958097	1.05802	1.11972	1.17609	1.23764	1.31606	1.43415
Non-Hispanic Black	12	0.806154	0.923301	1.00816	1.11345	1.18178	1.23627	1.30195	1.38262	1.50094
Non-Hispanic Black	13	0.840914	0.957383	1.04591	1.15393	1.22662	1.28007	1.34829	1.43113	1.55003
Non-Hispanic Black	14	0.866221	0.981477	1.07284	1.18149	1.25649	1.30972	1.37915	1.46417	1.58418
Non-Hispanic Black	15	0.883207	0.997004	1.09058	1.19825	1.27383	1.32757	1.39713	1.4844	1.60607
Non-Hispanic Black	16	0.893078	1.00537	1.10068	1.20618	1.28101	1.33586	1.40475	1.49431	1.61815
Non-Hispanic Black	17	0.896999	1.00788	1.10457	1.20704	1.28014	1.33659	1.40423	1.49611	1.62252
Non-Hispanic Black	18	0.896044	1.0057	1.10349	1.20239	1.27309	1.3315	1.39753	1.49172	1.62102
Non-Hispanic Black	19	0.89117	0.999844	1.09852	1.19355	1.26145	1.32209	1.38631	1.48276	1.61516
Non-Hispanic Black	20	0.883217	0.991182	1.09058	1.18162	1.24656	1.30959	1.37194	1.47059	1.6062
Non-Hispanic Black	21	0.872911	0.980454	1.08044	1.16752	1.22952	1.29504	1.35557	1.4563	1.59516
Non-Hispanic Black	22	0.86087	0.968277	1.06875	1.15203	1.21125	1.27928	1.33811	1.4408	1.58288
Non-Hispanic Black	23	0.847619	0.955165	1.05604	1.13576	1.19247	1.26298	1.32029	1.4248	1.57
Non-Hispanic Black	24	0.833598	0.941538	1.04274	1.1192	1.17377	1.24667	1.3027	1.40886	1.55704
Non-Hispanic Black	25	0.819171	0.927739	1.02919	1.10277	1.15559	1.23077	1.28577	1.39341	1.5444
Non-Hispanic Black	26	0.80464	0.91404	1.01569	1.08675	1.13827	1.21559	1.26982	1.37876	1.53236
Non-Hispanic Black	27	0.790248	0.900655	1.00244	1.07139	1.12207	1.20135	1.2551	1.36514	1.52114
Non-Hispanic Black	28	0.776189	0.887749	0.989605	1.05685	1.10714	1.18822	1.24173	1.35268	1.51085
Non-Hispanic Black	29	0.762618	0.875444	0.977312	1.04324	1.09361	1.17628	1.22982	1.34148	1.50159
Non-Hispanic Black	30	0.749651	0.863826	0.965642	1.03065	1.08151	1.16559	1.21937	1.33157	1.49338
Non-Hispanic Black	31	0.737373	0.852951	0.954648	1.01911	1.07086	1.15614	1.21039	1.32292	1.4862
Non-Hispanic Black	32	0.725846	0.842849	0.94436	1.00862	1.06162	1.14791	1.20281	1.3155	1.48004
Non-Hispanic Black	33	0.715107	0.83353	0.934783	0.999158	1.05375	1.14084	1.19655	1.30923	1.4748
Non-Hispanic Black	34	0.705173	0.824985	0.925907	0.990693	1.04715	1.13486	1.19152	1.30401	1.47042
Non-Hispanic Black	35	0.696048	0.817194	0.917709	0.983169	1.04174	1.12987	1.18758	1.29974	1.4668
Non-Hispanic Black	36	0.68772	0.810123	0.910152	0.976518	1.03739	1.12578	1.18461	1.29628	1.46383
Non-Hispanic Black	37	0.68017	0.803728	0.903194	0.970663	1.03399	1.12246	1.18248	1.29351	1.46139
Non-Hispanic Black	38	0.673364	0.797959	0.896783	0.965521	1.03141	1.11981	1.18102	1.29129	1.45937
Non-Hispanic Black	39	0.667267	0.792763	0.890866	0.961006	1.02952	1.11769	1.18011	1.28949	1.45765
Non-Hispanic Black	40	0.661833	0.78808	0.885382	0.957026	1.02818	1.11598	1.17958	1.28797	1.4561
Non-Hispanic Black	41	0.657016	0.783848	0.880274	0.95349	1.02726	1.11457	1.1793	1.28661	1.45462
Non-Hispanic Black	42	0.652762	0.780005	0.875479	0.950307	1.02664	1.11333	1.17912	1.28526	1.45308
Non-Hispanic Black	43	0.649019	0.776487	0.870938	0.947388	1.02618	1.11214	1.17892	1.28381	1.45139
Non-Hispanic Black	44	0.645732	0.773233	0.866592	0.944645	1.02576	1.1109	1.17857	1.28214	1.44944
Non-Hispanic Black	45	0.642843	0.77018	0.862384	0.941995	1.02527	1.10951	1.17795	1.28014	1.44714
Non-Hispanic Black	46	0.640297	0.767268	0.85826	0.939358	1.0246	1.10785	1.17694	1.27772	1.4444
Non-Hispanic Black	47	0.638039	0.764441	0.854167	0.936659	1.02366	1.10584	1.17545	1.27479	1.44115
Non-Hispanic Black	48	0.636014	0.761643	0.850058	0.933829	1.02234	1.10341	1.1734	1.27126	1.43731
Non-Hispanic Black	49	0.634168	0.758823	0.845889	0.930803	1.02057	1.10046	1.17069	1.26707	1.43283
Non-Hispanic Black	50	0.63245	0.755934	0.841621	0.927522	1.01827	1.09694	1.16727	1.26216	1.42767
Non-Hispanic Black	51	0.630811	0.75293	0.837217	0.923937	1.01538	1.09279	1.16308	1.25648	1.42178
Non-Hispanic Black	52	0.629204	0.749772	0.832648	0.92	1.01185	1.08796	1.15807	1.25	1.41513
Non-Hispanic Black	53	0.627584	0.746424	0.827888	0.915674	1.00763	1.08241	1.15222	1.24269	1.4077
Non-Hispanic Black	54	0.62591	0.742854	0.822917	0.910927	1.00269	1.07612	1.1455	1.23455	1.39949
Non-Hispanic Black	55	0.624143	0.739034	0.817718	0.905734	0.996998	1.06906	1.1379	1.22557	1.39051
Non-Hispanic Black	56	0.622248	0.734943	0.812282	0.900079	0.990551	1.06122	1.12943	1.21576	1.38075
Non-Hispanic Black	57	0.620192	0.730562	0.806603	0.893949	0.983343	1.05261	1.1201	1.20516	1.37026
Non-Hispanic Black	58	0.617947	0.725878	0.800683	0.887343	0.975384	1.04324	1.10995	1.19378	1.35905
Non-Hispanic Black	59	0.615487	0.720882	0.794526	0.880265	0.966691	1.03312	1.09901	1.18168	1.34718
Non-Hispanic Black	60	0.61279	0.715571	0.788145	0.872724	0.957294	1.02228	1.08734	1.16892	1.33471
Non-Hispanic Black	61	0.609837	0.709945	0.781555	0.86474	0.947231	1.01076	1.075	1.15557	1.32168
Non-Hispanic Black	62	0.606613	0.70401	0.774779	0.856338	0.936554	0.998618	1.06206	1.14171	1.3082
Non-Hispanic Black	63	0.603107	0.697778	0.767844	0.847551	0.925321	0.985902	1.04862	1.12743	1.29432
Non-Hispanic Black	64	0.599311	0.691263	0.760782	0.838417	0.913603	0.972682	1.03478	1.11283	1.28016
Non-Hispanic Black	65	0.59522	0.684486	0.753631	0.828984	0.90148	0.959035	1.02064	1.09803	1.26582
Non-Hispanic Black	66	0.590835	0.67747	0.746435	0.819305	0.889041	0.945047	1.00632	1.08317	1.25141
Non-Hispanic Black	67	0.586157	0.670247	0.739242	0.80944	0.876387	0.930811	0.991965	1.06836	1.23706
Non-Hispanic Black	68	0.581193	0.662849	0.732104	0.799456	0.863626	0.916433	0.977712	1.05376	1.2229
Non-Hispanic Black	69	0.575954	0.655316	0.725081	0.789426	0.850877	0.902024	0.963718	1.03953	1.20907
Non-Hispanic Black	70	0.570452	0.64769	0.718236	0.779431	0.838269	0.887705	0.950147	1.02583	1.19573
Non-Hispanic Black	71	0.564705	0.64002	0.711638	0.769556	0.825937	0.873606	0.937174	1.01284	1.18303
Non-Hispanic Black	72	0.558733	0.632357	0.705359	0.759896	0.81403	0.859865	0.924987	1.00075	1.17115
Non-Hispanic Black	73	0.552561	0.624758	0.699478	0.750549	0.802701	0.846629	0.91378	0.989761	1.16026
Non-Hispanic Black	74	0.546215	0.617284	0.694078	0.741621	0.792115	0.834051	0.90376	0.980071	1.15056
Non-Hispanic Black	75	0.539727	0.61	0.689246	0.733223	0.782444	0.822294	0.895142	0.9719	1.14223
Non-Hispanic Black	76	0.53313	0.602974	0.685075	0.725473	0.77387	0.811529	0.888152	0.965473	1.13548
Non-Hispanic Black	77	0.526461	0.596281	0.68166	0.718494	0.766582	0.801932	0.883023	0.961024	1.13052
Non-Hispanic Black	78	0.519762	0.589997	0.679104	0.712415	0.760777	0.793691	0.88	0.958797	1.12758
Non-Hispanic Black	79	0.513077	0.584205	0.677512	0.707372	0.756662	0.786997	0.879336	0.959044	1.12687
Non-Hispanic Black	80	0.506452	0.578989	0.676994	0.703504	0.754448	0.782051	0.881291	0.962025	1.12863
Hispanic	6	0.412621	0.457143	0.505882	0.51875	0.556291	0.590062	0.651316	0.703704	0.769499
Hispanic	7	0.442386	0.488764	0.543003	0.572727	0.609756	0.642338	0.679288	0.734007	0.804598
Hispanic	8	0.508639	0.561739	0.621892	0.66455	0.704706	0.737774	0.772796	0.829016	0.915421
Hispanic	9	0.5815	0.642983	0.70847	0.760533	0.805221	0.840411	0.882243	0.940189	1.04348
Hispanic	10	0.64848	0.718493	0.788382	0.846977	0.896495	0.935083	0.98622	1.04643	1.1639
Hispanic	11	0.704918	0.782899	0.856192	0.919094	0.973193	1.01604	1.07618	1.13921	1.26705
Hispanic	12	0.749763	0.834844	0.910597	0.97614	1.03431	1.08192	1.14959	1.21591	1.35032
Hispanic	13	0.783594	0.874808	0.952179	1.01916	1.08078	1.13334	1.20675	1.27667	1.4144
Hispanic	14	0.807673	0.90406	0.982326	1.0499	1.11433	1.17181	1.2492	1.32292	1.46133
Hispanic	15	0.823478	0.924136	1.00269	1.07029	1.13693	1.1991	1.27895	1.35652	1.49364
Hispanic	16	0.832474	0.936585	1.01493	1.08222	1.15049	1.21701	1.29806	1.37946	1.51391
Hispanic	17	0.836013	0.942849	1.02057	1.08737	1.15676	1.22721	1.30851	1.39361	1.52453
Hispanic	18	0.835288	0.944211	1.021	1.08723	1.1573	1.23118	1.31205	1.40066	1.52761
Hispanic	19	0.831327	0.941786	1.01739	1.08309	1.15345	1.23024	1.31022	1.40212	1.52498
Hispanic	20	0.824997	0.93652	1.01076	1.076	1.14633	1.2255	1.30435	1.39925	1.51818
Hispanic	21	0.817019	0.929204	1.00194	1.06684	1.13687	1.2179	1.29553	1.39314	1.5085
Hispanic	22	0.807983	0.920491	0.991651	1.05635	1.12585	1.20823	1.28468	1.38469	1.49697
Hispanic	23	0.798363	0.910912	0.980446	1.04508	1.11389	1.19713	1.27254	1.37463	1.48443
Hispanic	24	0.788536	0.900894	0.968787	1.0335	1.10149	1.18513	1.25973	1.36358	1.47155
Hispanic	25	0.778795	0.89077	0.957035	1.02197	1.08904	1.17266	1.24671	1.35199	1.45882
Hispanic	26	0.769358	0.880799	0.945469	1.01074	1.07684	1.16006	1.23385	1.34025	1.44662
Hispanic	27	0.760388	0.871172	0.9343	1	1.06511	1.14758	1.22142	1.32865	1.43522
Hispanic	28	0.751992	0.862026	0.923676	0.98989	1.054	1.13542	1.20962	1.31739	1.4248
Hispanic	29	0.74424	0.853452	0.913702	0.980485	1.04361	1.12373	1.19859	1.30663	1.41545
Hispanic	30	0.737164	0.845502	0.904438	0.971822	1.03401	1.1126	1.18841	1.29645	1.40721
Hispanic	31	0.730769	0.838198	0.895911	0.963907	1.02522	1.10209	1.1791	1.28692	1.40007
Hispanic	32	0.725037	0.831534	0.888121	0.956716	1.01722	1.09224	1.17066	1.27805	1.39398
Hispanic	33	0.719933	0.825487	0.881045	0.950205	1.00998	1.08304	1.16307	1.26982	1.38886
Hispanic	34	0.715405	0.820013	0.874644	0.944312	1.00346	1.07447	1.15627	1.26221	1.38459
Hispanic	35	0.711393	0.81506	0.868862	0.938964	0.997576	1.06652	1.15019	1.25515	1.38104
Hispanic	36	0.707829	0.810563	0.863636	0.934079	0.992264	1.05912	1.14473	1.24859	1.37808
Hispanic	37	0.704638	0.806452	0.858893	0.92957	0.987436	1.05222	1.13981	1.24243	1.37557
Hispanic	38	0.701744	0.802652	0.854556	0.925344	0.983003	1.04576	1.13531	1.23661	1.37333
Hispanic	39	0.699069	0.799086	0.850543	0.921311	0.978874	1.03968	1.13114	1.23103	1.37124
Hispanic	40	0.696535	0.795677	0.846774	0.91738	0.974956	1.03389	1.12719	1.22559	1.36912
Hispanic	41	0.694065	0.792346	0.843167	0.913461	0.97116	1.02833	1.12334	1.22022	1.36683
Hispanic	42	0.691586	0.78902	0.839641	0.909471	0.967398	1.02293	1.1195	1.21481	1.36424
Hispanic	43	0.689029	0.785626	0.836121	0.905329	0.963585	1.01761	1.11556	1.20929	1.36121
Hispanic	44	0.686328	0.782097	0.832532	0.900962	0.959642	1.01231	1.11142	1.20358	1.35762
Hispanic	45	0.683424	0.778367	0.828805	0.896304	0.955497	1.00697	1.10701	1.19759	1.35335
Hispanic	46	0.680261	0.774381	0.824878	0.891294	0.951083	1.00152	1.10223	1.19126	1.3483
Hispanic	47	0.676794	0.770086	0.820692	0.885883	0.94634	0.99591	1.09702	1.18453	1.34239
Hispanic	48	0.672979	0.765436	0.816196	0.880026	0.941216	0.99009	1.0913	1.17735	1.33553
Hispanic	49	0.668783	0.760393	0.811345	0.87369	0.935669	0.984017	1.08503	1.16966	1.32768
Hispanic	50	0.664179	0.754924	0.8061	0.86685	0.929664	0.977654	1.07816	1.16143	1.31877
Hispanic	51	0.659147	0.749004	0.800433	0.859491	0.923173	0.97097	1.07065	1.15264	1.30879
Hispanic	52	0.653676	0.742617	0.794318	0.851606	0.916179	0.963942	1.06248	1.14327	1.29771
Hispanic	53	0.64776	0.735754	0.787742	0.843199	0.908675	0.956553	1.05363	1.13331	1.28553
Hispanic	54	0.641403	0.728411	0.780695	0.834283	0.900661	0.948794	1.04409	1.12275	1.27226
Hispanic	55	0.634617	0.720595	0.773179	0.824882	0.892147	0.940662	1.03389	1.11162	1.25793
Hispanic	56	0.62742	0.71232	0.765201	0.815028	0.883153	0.932165	1.02302	1.09993	1.24259
Hispanic	57	0.61984	0.703607	0.756778	0.804765	0.873708	0.923315	1.01153	1.08772	1.22629
Hispanic	58	0.61191	0.694485	0.747932	0.794144	0.86385	0.914132	0.999447	1.07503	1.20911
Hispanic	59	0.603675	0.684993	0.738697	0.783228	0.853628	0.904646	0.986827	1.0619	1.19114
Hispanic	60	0.595182	0.675174	0.729111	0.772088	0.843096	0.894892	0.97373	1.04841	1.17248
Hispanic	61	0.586492	0.665082	0.719223	0.760807	0.832323	0.884914	0.960227	1.03462	1.15324
Hispanic	62	0.577669	0.654777	0.709087	0.749474	0.821383	0.874763	0.946403	1.02062	1.13358
Hispanic	63	0.568786	0.644327	0.698768	0.73819	0.81036	0.864498	0.932349	1.00649	1.11362
Hispanic	64	0.559924	0.633808	0.688336	0.727065	0.799348	0.854186	0.918172	0.992351	1.09354
Hispanic	65	0.551171	0.623302	0.67787	0.716216	0.788449	0.843898	0.903984	0.978299	1.07351
Hispanic	66	0.542622	0.612901	0.667455	0.705771	0.777774	0.833718	0.889911	0.964461	1.05373
Hispanic	67	0.534379	0.602703	0.657185	0.695868	0.767442	0.823732	0.876088	0.950968	1.03439
Hispanic	68	0.526551	0.592811	0.647161	0.68665	0.757581	0.814035	0.862661	0.937959	1.01572
Hispanic	69	0.519255	0.583338	0.637491	0.678272	0.748329	0.804731	0.849783	0.925583	0.99795
Hispanic	70	0.512615	0.574404	0.628289	0.670895	0.739829	0.795928	0.83762	0.914001	0.981323
Hispanic	71	0.50676	0.566133	0.619679	0.664691	0.732234	0.787742	0.826346	0.903379	0.966099
Hispanic	72	0.501826	0.558659	0.611789	0.659838	0.725706	0.780298	0.816146	0.893893	0.952547
Hispanic	73	0.497956	0.55212	0.604755	0.656522	0.720413	0.773723	0.807212	0.88573	0.940951
Hispanic	74	0.495301	0.546663	0.59872	0.65494	0.716531	0.768154	0.799746	0.879082	0.931608
Hispanic	75	0.494016	0.542441	0.593832	0.655292	0.714245	0.763735	0.793961	0.874152	0.924824
Hispanic	76	0.494263	0.53961	0.590247	0.65779	0.713746	0.760614	0.790076	0.871151	0.920921
Hispanic	77	0.496209	0.538338	0.588128	0.66265	0.715234	0.758946	0.78832	0.870297	0.920229
Hispanic	78	0.50003	0.538793	0.587642	0.670098	0.718914	0.758894	0.788932	0.871817	0.923092
Hispanic	79	0.505905	0.541154	0.588964	0.680366	0.725	0.760624	0.792157	0.875946	0.929863
Hispanic	80	0.514019	0.545603	0.592275	0.693694	0.733712	0.76431	0.798249	0.882927	0.940909
Non-Hispanic White	6	0.428	0.488095	0.510204	0.540761	0.601351	0.635036	0.65	0.713333	0.751773
Non-Hispanic White	7	0.534914	0.587285	0.606499	0.643375	0.683005	0.704819	0.720757	0.793427	0.87013
Non-Hispanic White	8	0.618357	0.675231	0.70625	0.751515	0.787231	0.810831	0.835443	0.908944	0.998643
Non-Hispanic White	9	0.68256	0.749412	0.796481	0.85034	0.889259	0.920455	0.955356	1.02629	1.11842
Non-Hispanic White	10	0.731309	0.810228	0.873045	0.934895	0.979487	1.02027	1.0646	1.13195	1.22279
Non-Hispanic White	11	0.76776	0.859091	0.935504	1.00442	1.05499	1.10548	1.1575	1.22136	1.31034
Non-Hispanic White	12	0.794472	0.897668	0.984941	1.05992	1.11581	1.17523	1.23304	1.29398	1.38192
Non-Hispanic White	13	0.813498	0.927578	1.02298	1.10303	1.16325	1.23043	1.29229	1.35105	1.43923
Non-Hispanic White	14	0.826481	0.95028	1.05135	1.13556	1.19906	1.27273	1.33715	1.39449	1.48425
Non-Hispanic White	15	0.834736	0.967043	1.0717	1.15925	1.22507	1.30398	1.36979	1.4264	1.51891
Non-Hispanic White	16	0.839314	0.978947	1.08548	1.17565	1.24299	1.32599	1.3923	1.44878	1.54497
Non-Hispanic White	17	0.841059	0.986903	1.09398	1.18614	1.25437	1.34043	1.40661	1.46346	1.56401
Non-Hispanic White	18	0.840644	0.991673	1.09829	1.1919	1.26055	1.34878	1.4144	1.47203	1.57736
Non-Hispanic White	19	0.838611	0.993889	1.09931	1.19392	1.26267	1.35232	1.41713	1.47587	1.58618
Non-Hispanic White	20	0.835391	0.994076	1.09782	1.19304	1.26169	1.35213	1.41603	1.47611	1.59141
Non-Hispanic White	21	0.831329	0.992667	1.09445	1.18994	1.25842	1.34911	1.41212	1.47372	1.59387
Non-Hispanic White	22	0.826697	0.990018	1.08971	1.1852	1.25349	1.34404	1.40624	1.46948	1.5942
Non-Hispanic White	23	0.821711	0.986419	1.08401	1.17929	1.24744	1.33752	1.39907	1.46403	1.59296
Non-Hispanic White	24	0.816537	0.982108	1.0777	1.17257	1.24071	1.33006	1.39114	1.45786	1.59058
Non-Hispanic White	25	0.811305	0.977274	1.07103	1.16534	1.23361	1.32205	1.38288	1.45138	1.5874
Non-Hispanic White	26	0.806112	0.97207	1.06422	1.15784	1.2264	1.31381	1.37462	1.44488	1.5837
Non-Hispanic White	27	0.801027	0.966617	1.0574	1.15026	1.21929	1.30557	1.36659	1.43859	1.57969
Non-Hispanic White	28	0.796102	0.961009	1.05071	1.14272	1.2124	1.29752	1.35897	1.43268	1.57553
Non-Hispanic White	29	0.791368	0.955318	1.04422	1.13532	1.20584	1.28978	1.35186	1.42723	1.57134
Non-Hispanic White	30	0.786844	0.949596	1.03797	1.12814	1.19965	1.28243	1.34532	1.42231	1.5672
Non-Hispanic White	31	0.782536	0.943883	1.03201	1.12121	1.19386	1.27552	1.33938	1.41794	1.56316
Non-Hispanic White	32	0.778443	0.938202	1.02633	1.11455	1.18848	1.26906	1.33403	1.41411	1.55923
Non-Hispanic White	33	0.774555	0.932569	1.02093	1.10817	1.18348	1.26304	1.32924	1.41079	1.55543
Non-Hispanic White	34	0.770856	0.926991	1.01579	1.10206	1.17883	1.25745	1.32493	1.40792	1.55174
Non-Hispanic White	35	0.767327	0.921466	1.01088	1.09618	1.17449	1.25223	1.32105	1.40544	1.54814
Non-Hispanic White	36	0.763944	0.915989	1.00617	1.09052	1.17039	1.24733	1.31751	1.40326	1.54459
Non-Hispanic White	37	0.760682	0.91055	1.00161	1.08503	1.16647	1.24269	1.31422	1.4013	1.54104
Non-Hispanic White	38	0.757513	0.905136	0.997162	1.07968	1.16267	1.23824	1.31108	1.39948	1.53745
Non-Hispanic White	39	0.75441	0.899731	0.992777	1.07441	1.15892	1.2339	1.308	1.39769	1.53377
Non-Hispanic White	40	0.751344	0.894317	0.988406	1.06919	1.15514	1.22961	1.30486	1.39584	1.52994
Non-Hispanic White	41	0.748286	0.888877	0.984001	1.06396	1.15127	1.22528	1.30158	1.39384	1.52591
Non-Hispanic White	42	0.745208	0.883392	0.979514	1.05868	1.14724	1.22085	1.29807	1.39159	1.52162
Non-Hispanic White	43	0.742083	0.877843	0.974899	1.0533	1.14297	1.21622	1.29422	1.38901	1.51701
Non-Hispanic White	44	0.738885	0.872213	0.970112	1.04778	1.13842	1.21135	1.28995	1.38601	1.51204
Non-Hispanic White	45	0.735587	0.866484	0.965113	1.04208	1.13351	1.20616	1.2852	1.38252	1.50666
Non-Hispanic White	46	0.732168	0.86064	0.959863	1.03616	1.1282	1.20058	1.27987	1.37847	1.50082
Non-Hispanic White	47	0.728604	0.854666	0.954328	1.02998	1.12245	1.19458	1.27392	1.37379	1.49447
Non-Hispanic White	48	0.724875	0.84855	0.948478	1.02353	1.1162	1.18808	1.26728	1.36842	1.48759
Non-Hispanic White	49	0.720964	0.842278	0.942287	1.01675	1.10942	1.18105	1.25991	1.36232	1.48014
Non-Hispanic White	50	0.716854	0.835842	0.935732	1.00965	1.10209	1.17346	1.25178	1.35545	1.47209
Non-Hispanic White	51	0.71253	0.829233	0.928797	1.00219	1.09417	1.16527	1.24284	1.34778	1.46342
Non-Hispanic White	52	0.70798	0.822446	0.921469	0.99437	1.08566	1.15645	1.2331	1.33927	1.45411
Non-Hispanic White	53	0.703194	0.815478	0.913739	0.986175	1.07655	1.147	1.22254	1.32993	1.44415
Non-Hispanic White	54	0.698164	0.808326	0.905605	0.977604	1.06683	1.1369	1.21115	1.31974	1.43353
Non-Hispanic White	55	0.692884	0.800992	0.897068	0.968657	1.05651	1.12615	1.19897	1.3087	1.42226
Non-Hispanic White	56	0.687349	0.793478	0.888136	0.959342	1.0456	1.11475	1.186	1.29684	1.41033
Non-Hispanic White	57	0.68156	0.785791	0.87882	0.949671	1.03413	1.10273	1.17228	1.28417	1.39777
Non-Hispanic White	58	0.675515	0.777938	0.869137	0.93966	1.02211	1.09011	1.15785	1.27072	1.38459
Non-Hispanic White	59	0.669218	0.769928	0.859108	0.929331	1.00959	1.0769	1.14277	1.25654	1.3708
Non-Hispanic White	60	0.662674	0.761776	0.848761	0.918711	0.996599	1.06316	1.12711	1.24168	1.35645
Non-Hispanic White	61	0.655889	0.753495	0.838127	0.907833	0.983193	1.04892	1.11092	1.22619	1.34156
Non-Hispanic White	62	0.648873	0.745102	0.827243	0.896733	0.969426	1.03424	1.09431	1.21014	1.32617
Non-Hispanic White	63	0.641637	0.736618	0.816149	0.885454	0.955361	1.01917	1.07736	1.19362	1.31034
Non-Hispanic White	64	0.634195	0.728063	0.804892	0.874042	0.941067	1.00379	1.06017	1.1767	1.29412
Non-Hispanic White	65	0.626561	0.719463	0.793523	0.86255	0.92662	0.988164	1.04286	1.15948	1.27755
Non-Hispanic White	66	0.618752	0.710843	0.782099	0.851035	0.912104	0.97238	1.02555	1.14206	1.26072
Non-Hispanic White	67	0.610789	0.702233	0.770678	0.839558	0.897609	0.956526	1.00838	1.12455	1.24368
Non-Hispanic White	68	0.602692	0.693663	0.759325	0.828186	0.88323	0.940699	0.991476	1.10708	1.2265
Non-Hispanic White	69	0.594485	0.685167	0.748112	0.81699	0.869072	0.925001	0.975	1.08978	1.20928
Non-Hispanic White	70	0.586192	0.676779	0.73711	0.806045	0.855244	0.909544	0.959108	1.07277	1.1921
Non-Hispanic White	71	0.577841	0.668538	0.726399	0.795433	0.841861	0.894444	0.943968	1.05621	1.17504
Non-Hispanic White	72	0.56946	0.660482	0.71606	0.785237	0.829046	0.879825	0.929757	1.04024	1.1582
Non-Hispanic White	73	0.56108	0.652654	0.706182	0.775548	0.816926	0.865819	0.916662	1.02503	1.14169
Non-Hispanic White	74	0.552733	0.645098	0.696854	0.766458	0.805636	0.852563	0.904877	1.01074	1.12561
Non-Hispanic White	75	0.544454	0.637859	0.688173	0.758066	0.795316	0.840201	0.894603	0.997553	1.11007
Non-Hispanic White	76	0.536277	0.630985	0.680236	0.750473	0.786111	0.828882	0.886051	0.985645	1.09518
Non-Hispanic White	77	0.528242	0.624525	0.673148	0.743787	0.778174	0.818764	0.879441	0.975209	1.08108
Non-Hispanic White	78	0.520385	0.618533	0.667016	0.738116	0.771661	0.810008	0.874999	0.966441	1.06787
Non-Hispanic White	79	0.51275	0.61306	0.66195	0.733577	0.766736	0.802784	0.872959	0.959545	1.0557
Non-Hispanic White	80	0.505376	0.608163	0.658065	0.730286	0.763566	0.797266	0.873563	0.954733	1.04471
