# Supplementary material for: Absolute and Body Mass Index Normalized Handgrip Strength Percentiles by Gender, Ethnicity, and Hand Dominance in Americans
Source: Adv Geriatr Med Res. Author manuscript; Available in PMC 2020 Jan 10. (PMC6954001; doi:10.20900/agmr20200005)
Supplement: 6 [file NIHMS1066034-supplement-6.xlsx]

## Sheet: Males
Ethnicity	Age (Years)	10th Quantile	20th Quantile	30th Quantile	40th Quantile	50th Quantile	60th Quantile	70th Quantile	80th Quantile	90th Quantile
Non-Hispanic Asian	6	8.1	9.6	10	10.1	10.1	10.9	11.3536	11.7	12.1
Non-Hispanic Asian	7	5.75113	7.66647	8.41059	8.81963	9.21068	10.0371	10.7	12.377	12.8
Non-Hispanic Asian	8	6.93558	8.68647	9.9	10.6	11.2212	12.1225	13	15	15.8322
Non-Hispanic Asian	9	9.55095	11	12.6471	13.6129	14.4	15.4	16.4638	18.4007	19.706
Non-Hispanic Asian	10	12.6	13.7882	15.7784	16.9821	17.9111	19.0189	20.2328	21.9999	23.7194
Non-Hispanic Asian	11	15.6097	16.6403	18.8729	20.2862	21.349	22.5645	23.894	25.5068	27.544
Non-Hispanic Asian	12	18.3671	19.3538	21.7362	23.3316	24.5247	25.8427	27.2585	28.7797	31.0371
Non-Hispanic Asian	13	20.7907	21.8358	24.2902	26.0417	27.3616	28.7733	30.2521	31.7557	34.1495
Non-Hispanic Asian	14	22.8665	24.0522	26.5168	28.4	29.8415	31.3366	32.8607	34.4153	36.88
Non-Hispanic Asian	15	24.6131	26	28.4281	30.4207	31.9762	33.5435	35.1	36.7621	39.2503
Non-Hispanic Asian	16	26.0643	27.6926	30.051	32.1325	33.7923	35.4204	37.0004	38.8117	41.2924
Non-Hispanic Asian	17	27.2589	29.1511	31.4178	33.5695	35.3223	37	38.598	40.5861	43.0416
Non-Hispanic Asian	18	28.236	30.3997	32.5618	34.7669	36.6	38.3169	39.9296	42.1094	44.5332
Non-Hispanic Asian	19	29.032	31.4627	33.5149	35.7585	37.6585	39.4047	41.0307	43.4061	45.8
Non-Hispanic Asian	20	29.6796	32.3637	34.3063	36.5749	38.5282	40.2947	41.9342	44.5	46.8719
Non-Hispanic Asian	21	30.2076	33.1243	34.9622	37.2439	39.2368	41.0157	42.6695	45.4136	47.7756
Non-Hispanic Asian	22	30.6405	33.7639	35.5053	37.7895	39.8089	41.5929	43.2626	46.1675	48.5344
Non-Hispanic Asian	23	30.9989	34.3	35.9552	38.2329	40.2662	42.049	43.7365	46.7807	49.1686
Non-Hispanic Asian	24	31.3	34.7477	36.3287	38.592	40.6273	42.4037	44.1108	47.2703	49.6957
Non-Hispanic Asian	25	31.5577	35.1203	36.6397	38.8819	40.9085	42.6739	44.4025	47.652	50.1305
Non-Hispanic Asian	26	31.7831	35.4291	36.9	39.1153	41.1235	42.8742	44.626	47.9395	50.4858
Non-Hispanic Asian	27	31.9851	35.6838	37.1192	39.3029	41.284	43.0173	44.7936	48.1452	50.7722
Non-Hispanic Asian	28	32.1703	35.8927	37.305	39.4534	41.4	43.1136	44.9155	48.2802	50.9988
Non-Hispanic Asian	29	32.3437	36.0627	37.4636	39.5737	41.4796	43.172	45	48.3543	51.1731
Non-Hispanic Asian	30	32.5086	36.1995	37.6	39.6695	41.5296	43.2	45.0542	48.3761	51.3012
Non-Hispanic Asian	31	32.6673	36.308	37.7177	39.7451	41.5555	43.2037	45.0838	48.3533	51.3883
Non-Hispanic Asian	32	32.8207	36.3918	37.8196	39.8038	41.5619	43.188	45.0933	48.2927	51.4387
Non-Hispanic Asian	33	32.9692	36.4542	37.9074	39.8482	41.5523	43.1569	45.0862	48.2	51.4557
Non-Hispanic Asian	34	33.1123	36.4976	37.9824	39.8799	41.5293	43.1136	45.0652	48.0805	51.442
Non-Hispanic Asian	35	33.2491	36.5239	38.0451	39.9	41.495	43.0604	45.0323	47.9387	51.4
Non-Hispanic Asian	36	33.3781	36.5344	38.0957	39.909	41.451	42.9992	44.989	47.7784	51.3313
Non-Hispanic Asian	37	33.4976	36.5301	38.134	39.9071	41.3981	42.9311	44.936	47.6029	51.2374
Non-Hispanic Asian	38	33.6056	36.5116	38.1595	39.894	41.3369	42.857	44.874	47.4151	51.1192
Non-Hispanic Asian	39	33.7	36.4794	38.1714	39.8693	41.2676	42.7771	44.8029	47.2174	50.9778
Non-Hispanic Asian	40	33.7786	36.4334	38.1687	39.8322	41.1902	42.6915	44.7227	47.0118	50.8137
Non-Hispanic Asian	41	33.8392	36.3737	38.1505	39.7821	41.1043	42.6	44.633	46.8	50.6276
Non-Hispanic Asian	42	33.8797	36.3	38.1157	39.7178	41.0094	42.5021	44.5331	46.5832	50.4199
Non-Hispanic Asian	43	33.8979	36.2119	38.063	39.6385	40.9049	42.3972	44.4223	46.3626	50.1911
Non-Hispanic Asian	44	33.8918	36.1091	37.9915	39.5431	40.7902	42.2846	44.3	46.1388	49.9415
Non-Hispanic Asian	45	33.8598	35.9909	37.9	39.4306	40.6642	42.1632	44.1652	45.9125	49.6717
Non-Hispanic Asian	46	33.8	35.8569	37.7875	39.3	40.5263	42.0323	44.017	45.684	49.382
Non-Hispanic Asian	47	33.7111	35.7066	37.6532	39.1504	40.3756	41.8907	43.8545	45.4535	49.0731
Non-Hispanic Asian	48	33.5919	35.5393	37.4961	38.981	40.2111	41.7373	43.6769	45.2209	48.7455
Non-Hispanic Asian	49	33.4413	35.3546	37.3156	38.7911	40.0321	41.5713	43.4833	44.986	48.4
Non-Hispanic Asian	50	33.2587	35.1519	37.1111	38.5799	39.8377	41.3914	43.273	44.7487	48.0373
Non-Hispanic Asian	51	33.0435	34.9308	36.8823	38.3471	39.6273	41.1967	43.0452	44.5084	47.6584
Non-Hispanic Asian	52	32.7957	34.691	36.6289	38.0923	39.4	40.9862	42.7993	44.2647	47.2644
Non-Hispanic Asian	53	32.5153	34.4321	36.3508	37.8152	39.1553	40.759	42.5348	44.0168	46.8564
Non-Hispanic Asian	54	32.2026	34.1538	36.0481	37.5158	38.8928	40.5141	42.2512	43.7642	46.4357
Non-Hispanic Asian	55	31.8584	33.856	35.7211	37.1942	38.6119	40.2508	41.9482	43.5061	46.0039
Non-Hispanic Asian	56	31.4837	33.5385	35.3703	36.8507	38.3123	39.9684	41.6257	43.2415	45.5627
Non-Hispanic Asian	57	31.0796	33.2014	34.9963	36.4858	37.9939	39.6661	41.2834	42.9696	45.1137
Non-Hispanic Asian	58	30.6478	32.8448	34.6	36.1	37.6564	39.3435	40.9216	42.6894	44.6589
Non-Hispanic Asian	59	30.1901	32.4689	34.1824	35.6942	37.3	39	40.5402	42.4	44.2005
Non-Hispanic Asian	60	29.7088	32.0739	33.7448	35.2693	36.9247	38.6353	40.1398	42.1003	43.7408
Non-Hispanic Asian	61	29.2062	31.6603	33.2886	34.8265	36.5309	38.2492	39.7208	41.7891	43.2821
Non-Hispanic Asian	62	28.6851	31.2285	32.8155	34.3672	36.1188	37.8415	39.2836	41.4655	42.8271
Non-Hispanic Asian	63	28.1486	30.7793	32.3273	33.8929	35.6891	37.4121	38.8292	41.1283	42.3786
Non-Hispanic Asian	64	27.6	30.3133	31.826	33.4053	35.2423	36.9611	38.3584	40.7763	41.9396
Non-Hispanic Asian	65	27.043	29.8314	31.3138	32.9064	34.7792	36.4887	37.8723	40.4084	41.513
Non-Hispanic Asian	66	26.4815	29.3345	30.7933	32.3981	34.3007	35.9952	37.3719	40.0233	41.1022
Non-Hispanic Asian	67	25.9197	28.8236	30.267	31.8828	33.8078	35.4809	36.8588	39.62	40.7107
Non-Hispanic Asian	68	25.362	28.3	29.7378	31.3629	33.3018	34.9463	36.3342	39.1972	40.3421
Non-Hispanic Asian	69	24.8134	27.7649	29.2086	30.8411	32.7838	34.3922	35.8	38.7538	40
Non-Hispanic Asian	70	24.2787	27.2198	28.6826	30.3202	32.2554	33.8193	35.2578	38.2884	39.6885
Non-Hispanic Asian	71	23.7634	26.6661	28.1633	29.803	31.718	33.2284	34.7096	37.8	39.4115
Non-Hispanic Asian	72	23.2729	26.1054	27.6543	29.2929	31.1734	32.6204	34.1574	37.2873	39.1735
Non-Hispanic Asian	73	22.8132	25.5395	27.1592	28.7932	30.6233	31.9966	33.6035	36.7491	38.9787
Non-Hispanic Asian	74	22.3904	24.9703	26.682	28.3072	30.0698	31.3581	33.0502	36.1843	38.8317
Non-Hispanic Asian	75	22.0107	24.3996	26.2268	27.8388	29.5148	30.7062	32.5	35.5917	38.7371
Non-Hispanic Asian	76	21.6808	23.8295	25.798	27.3918	28.9607	30.0423	31.9555	34.97	38.7
Non-Hispanic Asian	77	21.4076	23.2622	25.4	26.9702	28.4096	29.368	31.4195	34.3181	38.7252
Non-Hispanic Asian	78	21.1981	22.6999	25.0374	26.5781	27.864	28.685	30.895	33.6349	38.8179
Non-Hispanic Asian	80	21	21.6	24.438	25.9	26.8	27.3	29.8924	32.17	39.2272
Non-Hispanic Black	6	9.1	10.3	11	11.5	12.1	13.2	13.5	14.3	15.8
Non-Hispanic Black	7	8.85313	9.41515	10.6151	11.6478	12.3914	12.9361	13.974	14.6248	15.9
Non-Hispanic Black	8	10.4	11.0135	12.4	13.6009	14.5	15.0628	16.4	17.1	18.555
Non-Hispanic Black	9	12.721	13.6749	15.1546	16.4	17.4624	18.2756	19.7271	20.5783	22.3601
Non-Hispanic Black	10	15.3104	16.7	18.2691	19.5389	20.7658	21.9	23.3976	24.4488	26.5873
Non-Hispanic Black	11	17.9126	19.7391	21.4258	22.7417	24.1282	25.5776	27.1067	28.3763	30.8491
Non-Hispanic Black	12	20.4	22.6206	24.4598	25.8563	27.393	29.1176	30.6862	32.1749	34.9392
Non-Hispanic Black	13	22.7127	25.2667	27.2887	28.8005	30.4745	32.4219	34.0458	35.744	38.7514
Non-Hispanic Black	14	24.8273	27.6497	29.8764	31.5322	33.3285	35.4445	37.14	39.0325	42.2365
Non-Hispanic Black	15	26.7402	29.7684	32.2122	34.0334	35.9355	38.17	39.9505	42.019	45.3783
Non-Hispanic Black	16	28.458	31.6357	34.3	36.3	38.2912	40.6	42.4749	44.7	48.1795
Non-Hispanic Black	17	29.9925	33.2707	36.1514	38.3364	40.4	42.7462	44.7204	47.0826	50.6535
Non-Hispanic Black	18	31.3579	34.6953	37.7818	40.152	42.2717	44.6254	46.7	49.1801	52.8196
Non-Hispanic Black	19	32.5685	35.9313	39.2083	41.7588	43.9193	46.2571	48.4295	51.0097	54.7
Non-Hispanic Black	20	33.6386	37	40.4484	43.1702	45.357	47.6616	49.9265	52.5901	56.3178
Non-Hispanic Black	21	34.5813	37.9207	41.519	44.4	46.6	48.859	51.209	53.9405	57.6962
Non-Hispanic Black	22	35.4088	38.7112	42.436	45.462	47.6633	49.8691	52.2948	55.0804	58.8575
Non-Hispanic Black	23	36.132	39.387	43.2145	46.3698	48.5616	50.7103	53.2013	56.0286	59.823
Non-Hispanic Black	24	36.7607	39.9623	43.8682	47.136	49.3093	51.4	53.9451	56.8032	60.6126
Non-Hispanic Black	25	37.3034	40.449	44.4096	47.773	49.9197	51.9542	54.5421	57.4212	61.2448
Non-Hispanic Black	26	37.768	40.8578	44.8501	48.2921	50.4056	52.3878	55.0069	57.8988	61.7368
Non-Hispanic Black	27	38.161	41.1979	45.2	48.7041	50.7791	52.7144	55.3535	58.251	62.1044
Non-Hispanic Black	28	38.4883	41.4771	45.4686	49.0188	51.0512	52.9463	55.5947	58.4918	62.3619
Non-Hispanic Black	29	38.7552	41.7022	45.6643	49.2456	51.2324	53.0948	55.7423	58.6343	62.5226
Non-Hispanic Black	30	38.9661	41.8789	45.7946	49.3929	51.3322	53.1702	55.8074	58.6903	62.5983
Non-Hispanic Black	31	39.125	42.012	45.8662	49.4687	51.3597	53.1816	55.8	58.6709	62.6
Non-Hispanic Black	32	39.2353	42.1058	45.885	49.4801	51.3229	53.1374	55.7295	58.5861	62.5375
Non-Hispanic Black	33	39.3	42.1636	45.8566	49.4339	51.2295	53.0452	55.6042	58.4452	62.4196
Non-Hispanic Black	34	39.3219	42.1885	45.7857	49.3362	51.0864	52.9115	55.432	58.2565	62.2543
Non-Hispanic Black	35	39.3032	42.1827	45.6767	49.1926	50.9	52.7425	55.2199	58.0278	62.0488
Non-Hispanic Black	36	39.2462	42.1483	45.5333	49.0083	50.676	52.5434	54.9742	57.7658	61.8095
Non-Hispanic Black	37	39.1527	42.0869	45.359	48.7879	50.4198	52.3191	54.7007	57.4768	61.5421
Non-Hispanic Black	38	39.0243	42	45.157	48.5358	50.1361	52.0736	54.4046	57.1663	61.2516
Non-Hispanic Black	39	38.8626	41.8886	44.9299	48.2558	49.8293	51.8107	54.0903	56.8392	60.9424
Non-Hispanic Black	40	38.6691	41.7536	44.6801	47.9516	49.5033	51.5336	53.7622	56.5	60.6185
Non-Hispanic Black	41	38.4451	41.5958	44.41	47.6262	49.1617	51.245	53.4237	56.1524	60.2833
Non-Hispanic Black	42	38.1919	41.4159	44.1213	47.2827	48.8075	50.9473	53.0779	55.7997	59.9395
Non-Hispanic Black	43	37.9106	41.2143	43.8159	46.9236	48.4436	50.6424	52.7277	55.4448	59.5898
Non-Hispanic Black	44	37.6024	40.9915	43.4953	46.5512	48.0723	50.3321	52.3754	55.09	59.2361
Non-Hispanic Black	45	37.2685	40.7479	43.1609	46.1677	47.696	50.0176	52.0228	54.7373	58.88
Non-Hispanic Black	46	36.91	40.484	42.814	45.7749	47.3162	49.7	51.6715	54.3882	58.523
Non-Hispanic Black	47	36.5281	40.2	42.4556	45.3744	46.9348	49.3801	51.3229	54.0439	58.1659
Non-Hispanic Black	48	36.124	39.8964	42.0868	44.9677	46.5528	49.0583	50.9777	53.7051	57.8095
Non-Hispanic Black	49	35.6987	39.5735	41.7085	44.5559	46.1714	48.7349	50.6366	53.3724	57.4542
Non-Hispanic Black	50	35.2535	39.2318	41.3214	44.1401	45.7914	48.4101	50.3	53.0458	57.1
Non-Hispanic Black	51	34.7898	38.8718	40.9264	43.7213	45.4133	48.0837	49.9679	52.7253	56.7469
Non-Hispanic Black	52	34.3087	38.494	40.5241	43.3	45.0376	47.7554	49.64	52.4102	56.3945
Non-Hispanic Black	53	33.8116	38.0989	40.1151	42.8769	44.6644	47.4246	49.316	52.1	56.0423
Non-Hispanic Black	54	33.3	37.6871	39.7	42.4523	44.2937	47.0908	48.9952	51.7935	55.6895
Non-Hispanic Black	55	32.7752	37.2595	39.2793	42.0267	43.9254	46.7531	48.6766	51.4896	55.335
Non-Hispanic Black	56	32.2389	36.8168	38.8535	41.6	43.5589	46.4106	48.3592	51.1867	54.9779
Non-Hispanic Black	57	31.6924	36.3599	38.4231	41.1724	43.1939	46.0622	48.0416	50.8832	54.6168
Non-Hispanic Black	58	31.1376	35.8897	37.9884	40.7438	42.8297	45.7068	47.7225	50.5771	54.2502
Non-Hispanic Black	59	30.5762	35.4072	37.55	40.314	42.4654	45.343	47.4	50.2662	53.8766
Non-Hispanic Black	60	30.0098	34.9137	37.1082	39.8828	42.1	44.9695	47.0724	49.9483	53.4942
Non-Hispanic Black	61	29.4403	34.4103	36.6635	39.4497	41.7325	44.5848	46.7377	49.6208	53.1011
Non-Hispanic Black	62	28.8697	33.8983	36.2162	39.0143	41.3617	44.1871	46.3936	49.2811	52.6954
Non-Hispanic Black	63	28.3	33.3792	35.7667	38.5761	40.9862	43.775	46.038	48.9263	52.2749
Non-Hispanic Black	64	27.7332	32.8544	35.3153	38.1344	40.6045	43.3466	45.6683	48.5533	51.8375
Non-Hispanic Black	65	27.1714	32.3256	34.8626	37.6886	40.2152	42.9	45.2819	48.159	51.3808
Non-Hispanic Black	66	26.6168	31.7945	34.4089	37.2378	39.8165	42.4334	44.8763	47.7401	50.9025
Non-Hispanic Black	67	26.0718	31.2629	33.9545	36.7813	39.4066	41.9449	44.4484	47.293	50.4
Non-Hispanic Black	68	25.5386	30.7326	33.5	36.318	38.9837	41.4323	43.9953	46.8143	49.8708
Non-Hispanic Black	69	25.0198	30.2058	33.0457	35.8472	38.5458	40.8936	43.514	46.3	49.3122
Non-Hispanic Black	70	24.5177	29.6843	32.592	35.3676	38.091	40.3266	43.0014	45.7464	48.7215
Non-Hispanic Black	71	24.0349	29.1706	32.1395	34.8783	37.6169	39.7292	42.454	45.1495	48.0958
Non-Hispanic Black	72	23.5742	28.6667	31.6886	34.3781	37.1216	39.0992	41.8685	44.5052	47.4324
Non-Hispanic Black	73	23.1381	28.1753	31.2397	33.8658	36.6025	38.4341	41.2415	43.8092	46.7283
Non-Hispanic Black	74	22.7295	27.6986	30.7934	33.3402	36.0575	37.7318	40.5693	43.0573	45.9804
Non-Hispanic Black	75	22.3511	27.2393	30.3502	32.8	35.484	36.9899	39.8484	42.245	45.1857
Non-Hispanic Black	76	22.006	26.8	29.9106	32.2439	34.8796	36.2058	39.0748	41.3678	44.3411
Non-Hispanic Black	77	21.6971	26.3835	29.4752	31.6705	34.2416	35.3773	38.2448	40.421	43.4435
Non-Hispanic Black	78	21.4274	25.9928	29.0445	31.0784	33.5675	34.5018	37.3546	39.4	42.4896
Non-Hispanic Black	79	21.2	25.6306	28.6193	30.4661	32.8546	33.5769	36.4	38.2999	41.4762
Non-Hispanic Black	80	21.0182	25.3	28.2	29.8322	32.1	32.6	35.377	37.1159	40.4
Hispanic	6	7.6	8.6	9.2	10	10.7	11.6	12.2	13.3	15.1
Hispanic	7	7.33115	8.01843	8.99849	9.56837	9.85543	10.5521	11.3888	12.0076	13.5854
Hispanic	8	8.7928	9.62066	10.7907	11.4	11.8	12.5552	13.5	14.1374	15.9385
Hispanic	9	11.0515	12.2	13.479	14.2566	14.9805	15.9	16.9207	17.8	19.9671
Hispanic	10	13.6242	15.1435	16.5	17.5	18.6076	19.7234	20.8244	22.0313	24.5753
Hispanic	11	16.253	18.132	19.5571	20.7925	22.2708	23.5799	24.7772	26.3277	29.2051
Hispanic	12	18.8	21	22.494	23.9552	25.7582	27.2421	28.5522	30.4272	33.5765
Hispanic	13	21.193	23.6652	25.2315	26.897	28.9659	30.6	32.0356	34.2	37.5582
Hispanic	14	23.3974	26.0915	27.7336	29.5759	31.8499	33.6087	35.1773	37.5897	41.1
Hispanic	15	25.4	28.2687	29.9889	31.9785	34.4	36.2595	37.9633	40.5815	44.1961
Hispanic	16	27.2	30.2012	32	34.1071	36.6246	38.5632	40.4	43.184	46.8646
Hispanic	17	28.8038	31.9009	33.7772	35.9736	38.5424	40.5413	42.5051	45.4184	49.1354
Hispanic	18	30.2216	33.3838	35.3349	37.5943	40.1767	42.2202	44.3019	47.3123	51.0441
Hispanic	19	31.4656	34.6674	36.6894	38.988	41.5532	43.6282	45.8165	48.8959	52.6275
Hispanic	20	32.5487	35.7695	37.8574	40.1741	42.6975	44.7934	47.0755	50.2	53.9218
Hispanic	21	33.4838	36.7074	38.8557	41.1719	43.6344	45.7427	48.105	51.2544	54.9613
Hispanic	22	34.2835	37.4974	39.7	42	44.3876	46.5014	48.9297	52.0878	55.7777
Hispanic	23	34.9598	38.1548	40.4053	42.6758	44.9789	47.093	49.573	52.7264	56.4
Hispanic	24	35.5241	38.6936	40.9856	43.2156	45.4284	47.5388	50.0565	53.1947	56.8544
Hispanic	25	35.9866	39.1265	41.4536	43.6345	45.7542	47.8581	50.4	53.515	57.1643
Hispanic	26	36.3571	39.4651	41.8212	43.9464	45.9731	48.0682	50.6217	53.7076	57.3508
Hispanic	27	36.6445	39.7198	42.099	44.1639	46.1	48.1848	50.738	53.7908	57.4322
Hispanic	28	36.8569	39.9	42.2969	44.2985	46.1482	48.2216	50.7638	53.781	57.4251
Hispanic	29	37.0018	40.0142	42.4236	44.3606	46.1296	48.1911	50.7125	53.693	57.3438
Hispanic	30	37.0858	40.0698	42.4871	44.3596	46.055	48.104	50.5962	53.5399	57.2009
Hispanic	31	37.1152	40.0737	42.4948	44.3041	45.9337	47.9699	50.4256	53.3333	57.0075
Hispanic	32	37.0956	40.0318	42.453	44.2016	45.7741	47.7973	50.2103	53.0837	56.773
Hispanic	33	37.032	39.9495	42.3677	44.0591	45.5834	47.5935	49.9588	52.8	56.5056
Hispanic	34	36.929	39.8315	42.244	43.8825	45.3682	47.3648	49.6787	52.4903	56.2126
Hispanic	35	36.7909	39.6821	42.0867	43.6773	45.1338	47.1168	49.3767	52.1616	55.9
Hispanic	36	36.6213	39.505	41.9	43.4484	44.8852	46.8541	49.0585	51.8199	55.5728
Hispanic	37	36.4236	39.3035	41.6876	43.2	44.6265	46.5807	48.7292	51.4702	55.2355
Hispanic	38	36.201	39.0806	41.4528	42.9358	44.3611	46.3	48.3933	51.1172	54.8915
Hispanic	39	35.9561	38.8388	41.1986	42.659	44.0919	46.0147	48.0543	50.7643	54.5438
Hispanic	40	35.6915	38.5803	40.9276	42.3725	43.8213	45.727	47.7155	50.4146	54.1947
Hispanic	41	35.4093	38.3072	40.642	42.0787	43.5512	45.4388	47.3795	50.0706	53.8461
Hispanic	42	35.1116	38.0213	40.3438	41.7796	43.2831	45.1513	47.0483	49.7342	53.4993
Hispanic	43	34.8	37.7239	40.0349	41.4768	43.0181	44.8655	46.7237	49.4068	53.1554
Hispanic	44	34.4762	37.4164	39.7166	41.1718	42.757	44.5821	46.407	49.0893	52.815
Hispanic	45	34.1415	37.1	39.3902	40.8657	42.5	44.3012	46.0989	48.7823	52.4783
Hispanic	46	33.7973	36.7756	39.0568	40.5591	42.2474	44.0229	45.8	48.4859	52.1454
Hispanic	47	33.4444	36.4441	38.7173	40.2529	41.9989	43.7469	45.5105	48.2	51.8161
Hispanic	48	33.084	36.1062	38.3725	39.9471	41.7541	43.4729	45.2304	47.924	51.4901
Hispanic	49	32.7167	35.7624	38.0228	39.6421	41.5124	43.2	44.9592	47.6572	51.1666
Hispanic	50	32.3432	35.4133	37.6687	39.3377	41.273	42.9275	44.6963	47.3986	50.845
Hispanic	51	31.9643	35.0593	37.3105	39.0337	41.0348	42.6542	44.4409	47.1467	50.5244
Hispanic	52	31.5802	34.7007	36.9483	38.7296	40.7966	42.379	44.1919	46.9002	50.2037
Hispanic	53	31.1915	34.3378	36.5823	38.425	40.557	42.1007	43.948	46.6572	49.8819
Hispanic	54	30.7984	33.9709	36.2125	38.1191	40.3146	41.8177	43.7078	46.4159	49.5578
Hispanic	55	30.4012	33.6	35.8386	37.811	40.0677	41.5285	43.4697	46.1742	49.2302
Hispanic	56	30	33.2253	35.4606	37.4998	39.8146	41.2314	43.2318	45.9298	48.8978
Hispanic	57	29.5949	32.8469	35.078	37.1844	39.5533	40.9248	42.9923	45.6803	48.5592
Hispanic	58	29.186	32.4649	34.6907	36.8637	39.282	40.6069	42.7491	45.4233	48.2131
Hispanic	59	28.7733	32.0792	34.2982	36.5363	38.9986	40.2757	42.5	45.156	47.858
Hispanic	60	28.3566	31.6899	33.9	36.2008	38.7009	39.9294	42.2427	44.8758	47.4926
Hispanic	61	27.9359	31.297	33.4956	35.8559	38.3868	39.5659	41.9748	44.5798	47.1155
Hispanic	62	27.511	30.9005	33.0845	35.5	38.0539	39.1834	41.6938	44.2649	46.7253
Hispanic	63	27.0818	30.5002	32.666	35.1314	37.7	38.7796	41.3971	43.9283	46.3206
Hispanic	64	26.648	30.0963	32.2396	34.7485	37.3226	38.3525	41.082	43.5667	45.9
Hispanic	65	26.2093	29.6886	31.8044	34.3496	36.9194	37.9	40.7457	43.177	45.4621
Hispanic	66	25.7655	29.2771	31.3599	33.9328	36.4878	37.42	40.3855	42.7558	45.0057
Hispanic	67	25.3163	28.8619	30.9052	33.4962	36.0253	36.9102	39.9984	42.3	44.5293
Hispanic	68	24.8612	28.4427	30.4396	33.0381	35.5293	36.3686	39.5814	41.8061	44.0318
Hispanic	69	24.4	28.0197	29.9624	32.5563	34.9973	35.7929	39.1315	41.2707	43.5119
Hispanic	70	23.9323	27.5928	29.4726	32.0489	34.4266	35.1809	38.6457	40.6903	42.9683
Hispanic	71	23.4576	27.162	28.9694	31.5139	33.8146	34.5304	38.1208	40.0614	42.4
Hispanic	72	22.9756	26.7273	28.4521	30.9492	33.1586	33.8393	37.5536	39.3805	41.8058
Hispanic	73	22.4858	26.2887	27.9197	30.3526	32.4559	33.1054	36.9409	38.644	41.1845
Hispanic	74	21.9877	25.8463	27.3713	29.722	31.7038	32.3263	36.2795	37.8483	40.5353
Hispanic	75	21.481	25.4	26.806	29.0552	30.8995	31.5	35.566	36.9897	39.8571
Hispanic	76	20.9651	24.95	26.223	28.35	30.0404	30.6242	34.7971	36.0646	39.1489
Hispanic	77	20.4395	24.4963	25.6213	27.6042	29.1237	29.6968	33.9694	35.0693	38.4099
Hispanic	78	19.9038	24.0391	25	26.8154	28.1465	28.7156	33.0797	34	37.6393
Hispanic	80	18.8	23.1142	23.6948	25.1	26	26.5831	31.1	31.6248	36
Non-Hispanic White	6	8	9.1	10.4	10.6	10.8993	11.3	12.9543	14.1	15.1
Non-Hispanic White	7	8	8.3	8.9271	9.61191	10.3	11.3	11.9296	12.9723	14.6956
Non-Hispanic White	8	9.33881	9.77946	10.3096	11.3462	12.2728	13.5385	14	15.3	17.4962
Non-Hispanic White	9	11.3727	12.3055	13	14.3	15.4	16.7843	17.4409	19.1116	21.6392
Non-Hispanic White	10	13.7386	15.2465	16.2114	17.7125	18.9574	20.4007	21.3815	23.4253	26.2
Non-Hispanic White	11	16.2235	18.2698	19.5328	21.1892	22.5658	24.0493	25.3721	27.7437	30.7126
Non-Hispanic White	12	18.7	21.2	22.75	24.5269	26.0272	27.5507	29.1823	31.8193	34.9474
Non-Hispanic White	13	21.0913	23.9474	25.7553	27.6254	29.2427	30.8129	32.7	35.5373	38.8
Non-Hispanic White	14	23.3521	26.4706	28.5	30.4416	32.1683	33.7935	35.8785	38.8553	42.2345
Non-Hispanic White	15	25.4567	28.7553	30.9689	32.9644	34.7917	36.4789	38.7072	41.7704	45.2514
Non-Hispanic White	16	27.3924	30.8027	33.165	35.2	37.1178	38.8719	41.1954	44.3	47.8709
Non-Hispanic White	17	29.1548	32.6225	35.1017	37.1642	39.1612	40.9845	43.3632	46.4724	50.1226
Non-Hispanic White	18	30.745	34.229	36.7972	38.8772	40.9416	42.8339	45.2353	48.32	52.04
Non-Hispanic White	19	32.1675	35.6382	38.2718	40.3611	42.4805	44.4394	46.8387	49.8765	53.6576
Non-Hispanic White	20	33.4291	36.8672	39.5463	41.6381	43.8	45.8214	48.2	51.1745	55.0085
Non-Hispanic White	21	34.5384	37.9324	40.641	42.7296	44.9218	47	49.345	52.2449	56.1239
Non-Hispanic White	22	35.5042	38.8497	41.5749	43.6556	45.8664	47.9947	50.2979	53.116	57.0328
Non-Hispanic White	23	36.3363	39.6339	42.3657	44.4347	46.6531	48.8239	51.0808	53.8137	57.7613
Non-Hispanic White	24	37.0441	40.2988	43.0297	45.084	47.2995	49.505	51.7142	54.3612	58.333
Non-Hispanic White	25	37.6373	40.8569	43.5815	45.6187	47.8219	50.0538	52.2164	54.7793	58.7689
Non-Hispanic White	26	38.1253	41.3198	44.0343	46.0527	48.235	50.4853	52.6039	55.0863	59.088
Non-Hispanic White	27	38.5169	41.6977	44.4	46.3984	48.5523	50.8129	52.8916	55.2985	59.3067
Non-Hispanic White	28	38.821	42	44.6892	46.6667	48.7858	51.049	53.0926	55.4301	59.4397
Non-Hispanic White	29	39.0457	42.2352	44.9112	46.8675	48.9463	51.2049	53.2187	55.4936	59.5
Non-Hispanic White	30	39.1988	42.4107	45.0743	47.0094	49.0435	51.2907	53.2803	55.5	59.4987
Non-Hispanic White	31	39.2877	42.5333	45.1858	47.1	49.086	51.3157	53.2866	55.4586	59.4457
Non-Hispanic White	32	39.3193	42.6091	45.2522	47.1461	49.0817	51.2883	53.2455	55.3777	59.3495
Non-Hispanic White	33	39.3	42.6433	45.2791	47.1535	49.0372	51.2158	53.1642	55.2641	59.2175
Non-Hispanic White	34	39.2358	42.6408	45.2713	47.1274	48.9586	51.1051	53.0488	55.1239	59.056
Non-Hispanic White	35	39.1323	42.6056	45.2333	47.0722	48.8513	50.9621	52.9048	54.9622	58.8703
Non-Hispanic White	36	38.9947	42.5416	45.1686	46.9918	48.7198	50.7922	52.7368	54.7832	58.6652
Non-Hispanic White	37	38.8277	42.4519	45.0804	46.8895	48.5682	50.6	52.5487	54.5905	58.4445
Non-Hispanic White	38	38.6356	42.3394	44.9714	46.7681	48.4	50.3897	52.344	54.3869	58.2113
Non-Hispanic White	39	38.4224	42.2066	44.844	46.6299	48.2182	50.165	52.1256	54.1748	57.9684
Non-Hispanic White	40	38.1918	42.0557	44.7	46.4771	48.0254	49.929	51.896	53.9561	57.7178
Non-Hispanic White	41	37.9469	41.8884	44.5411	46.3112	47.8236	49.6844	51.6571	53.7323	57.4612
Non-Hispanic White	42	37.6907	41.7065	44.3685	46.1337	47.6147	49.4335	51.4107	53.5042	57.2
Non-Hispanic White	43	37.4258	41.5112	44.1833	45.9455	47.4	49.1781	51.158	53.2727	56.935
Non-Hispanic White	44	37.1544	41.3037	43.9864	45.7475	47.1807	48.9199	50.9	53.0381	56.6669
Non-Hispanic White	45	36.8786	41.0849	43.7783	45.5404	46.9575	48.6601	50.6375	52.8007	56.396
Non-Hispanic White	46	36.6	40.8555	43.5594	45.3244	46.7311	48.3996	50.3711	52.5603	56.1225
Non-Hispanic White	47	36.32	40.6162	43.3302	45.1	46.5018	48.139	50.101	52.3167	55.8461
Non-Hispanic White	48	36.0399	40.3674	43.0906	44.8671	46.2697	47.8787	49.8273	52.0695	55.5667
Non-Hispanic White	49	35.7605	40.1094	42.8408	44.6258	46.0346	47.6189	49.5501	51.8181	55.2839
Non-Hispanic White	50	35.4824	39.8425	42.5805	44.3758	45.7964	47.3594	49.2691	51.5619	54.9969
Non-Hispanic White	51	35.2061	39.5667	42.3098	44.1169	45.5546	47.1	48.9841	51.3	54.7052
Non-Hispanic White	52	34.9318	39.282	42.0282	43.8488	45.3086	46.8401	48.6945	51.0317	54.4079
Non-Hispanic White	53	34.6595	38.9883	41.7355	43.5711	45.0577	46.5791	48.4	50.756	54.1042
Non-Hispanic White	54	34.389	38.6856	41.4313	43.2832	44.8012	46.3161	48.0998	50.4719	53.7932
Non-Hispanic White	55	34.1198	38.3736	41.1152	42.9845	44.538	46.05	47.7934	50.1784	53.4738
Non-Hispanic White	56	33.8514	38.052	40.7866	42.6746	44.2671	45.7798	47.4799	49.8746	53.1451
Non-Hispanic White	57	33.5829	37.7205	40.4452	42.3527	43.9873	45.5041	47.1586	49.5593	52.8058
Non-Hispanic White	58	33.3134	37.3787	40.0903	42.0182	43.6975	45.2214	46.8286	49.2316	52.4551
Non-Hispanic White	59	33.0417	37.0263	39.7214	41.6704	43.3963	44.9302	46.4891	48.8902	52.0916
Non-Hispanic White	60	32.7666	36.6626	39.338	41.3085	43.0823	44.6289	46.1392	48.5343	51.7144
Non-Hispanic White	61	32.4866	36.2874	38.9394	40.9319	42.7542	44.3156	45.7779	48.1627	51.3224
Non-Hispanic White	62	32.2	35.9	38.5252	40.5397	42.4103	43.9884	45.4043	47.7745	50.9143
Non-Hispanic White	63	31.9051	35.5	38.0948	40.1313	42.0493	43.6453	45.0174	47.3686	50.4891
Non-Hispanic White	64	31.6001	35.0868	37.6475	39.7058	41.6694	43.2844	44.6163	46.944	50.0456
Non-Hispanic White	65	31.2828	34.6598	37.1829	39.2625	41.269	42.9034	44.2	46.5	49.583
Non-Hispanic White	66	30.9511	34.2184	36.7003	38.8008	40.8464	42.5	43.7675	46.0355	49.1
Non-Hispanic White	67	30.6027	33.7622	36.1993	38.3197	40.4	42.072	43.3179	45.5498	48.5957
Non-Hispanic White	68	30.2352	33.2904	35.6793	37.8186	39.928	41.617	42.8502	45.0419	48.0691
Non-Hispanic White	69	29.846	32.8025	35.1399	37.2968	39.4285	41.1325	42.3635	44.5112	47.5192
Non-Hispanic White	70	29.4325	32.2978	34.5805	36.7536	38.8999	40.616	41.8568	43.957	46.9451
Non-Hispanic White	71	28.9919	31.7759	34.0007	36.1882	38.3403	40.065	41.3293	43.3786	46.3459
Non-Hispanic White	72	28.5214	31.236	33.4	35.6	37.7478	39.4767	40.7799	42.7753	45.7208
Non-Hispanic White	73	28.0179	30.6776	32.7781	34.9884	37.1206	38.8486	40.2079	42.1466	45.069
Non-Hispanic White	74	27.4784	30.1	32.1345	34.3527	36.4569	38.1779	39.6124	41.492	44.3897
Non-Hispanic White	75	26.8996	29.5027	31.4689	33.6922	35.7547	37.4617	38.9925	40.8111	43.6822
Non-Hispanic White	76	26.2784	28.8851	30.7809	33.0065	35.0121	36.6974	38.3474	40.1035	42.9459
Non-Hispanic White	77	25.6113	28.2466	30.0703	32.295	34.2272	35.882	37.6764	39.3689	42.18
Non-Hispanic White	78	24.895	27.5866	29.3368	31.5571	33.3982	35.0126	36.9786	38.6068	41.3841
Non-Hispanic White	79	24.1257	26.9046	28.5801	30.7922	32.5231	34.0863	36.2534	37.8173	40.5576
Non-Hispanic White	80	23.3	26.2	27.8	30	31.6	33.1	35.5	37	39.7

## Sheet: Females
Ethnicity	Age (Years)	10th Quantile	20th Quantile	30th Quantile	40th Quantile	50th Quantile	60th Quantile	70th Quantile	80th Quantile	90th Quantile
Non-Hispanic Asian	6	6.4	6.93341	7.2	8.7	8.9	9.9	10.1	10.7	11.6
Non-Hispanic Asian	7	6.9	7.8	7.91783	8.50901	9.36677	10.0743	10.6	11.302	12.0902
Non-Hispanic Asian	8	8.64636	9.6	9.9	10.2543	11.3278	12	12.7653	13.6	14.4
Non-Hispanic Asian	9	10.6957	11.6069	12.199	12.6	13.7	14.4375	15.3857	16.3462	17.233
Non-Hispanic Asian	10	12.648	13.5094	14.404	14.9537	16.0094	16.8416	17.934	19	20.0176
Non-Hispanic Asian	11	14.348	15.1851	16.3497	17.0649	18.0609	18.9857	20.1949	21.3431	22.5153
Non-Hispanic Asian	12	15.7539	16.6	17.9858	18.8458	19.7914	20.7938	22.1	23.3083	24.6456
Non-Hispanic Asian	13	16.8755	17.7608	19.3162	20.2862	21.2	22.2614	23.6499	24.8994	26.4029
Non-Hispanic Asian	14	17.7445	18.6923	20.3691	21.4119	22.314	23.4165	24.876	26.1511	27.8159
Non-Hispanic Asian	15	18.4	19.4257	21.1814	22.2632	23.1718	24.3	25.8218	27.1102	28.9273
Non-Hispanic Asian	16	18.8815	19.9929	21.7919	22.8844	23.8142	24.9558	26.5329	27.8254	29.7828
Non-Hispanic Asian	17	19.2252	20.4238	22.2373	23.3185	24.28	25.4262	27.0527	28.3425	30.427
Non-Hispanic Asian	18	19.4631	20.7453	22.5507	23.6046	24.6047	25.7494	27.4203	28.703	30.9
Non-Hispanic Asian	19	19.6225	20.9808	22.761	23.777	24.8192	25.9589	27.6698	28.9424	31.2373
Non-Hispanic Asian	20	19.726	21.1502	22.8928	23.8653	24.9499	26.0831	27.8302	29.0913	31.4692
Non-Hispanic Asian	21	19.792	21.2702	22.967	23.8939	25.0191	26.1461	27.9256	29.1749	31.6213
Non-Hispanic Asian	22	19.8352	21.3546	23.0007	23.8833	25.0451	26.1673	27.9758	29.2139	31.7148
Non-Hispanic Asian	23	19.8673	21.4146	23.008	23.8498	25.0431	26.1629	27.997	29.2249	31.767
Non-Hispanic Asian	24	19.8968	21.4593	23	23.8063	25.0249	26.1453	28.0018	29.2211	31.7918
Non-Hispanic Asian	25	19.9301	21.4958	22.9856	23.7631	25	26.1244	28	29.2125	31.8
Non-Hispanic Asian	26	19.9717	21.5294	22.9717	23.7277	24.9756	26.1075	27.999	29.2068	31.8002
Non-Hispanic Asian	27	20.0242	21.5642	22.9631	23.7054	24.9572	26.1	28.0042	29.2093	31.7986
Non-Hispanic Asian	28	20.089	21.6032	22.9636	23.7	24.9483	26.1055	28.0192	29.2237	31.7997
Non-Hispanic Asian	29	20.1665	21.6481	22.9755	23.7135	24.9516	26.1262	28.0461	29.2519	31.8065
Non-Hispanic Asian	30	20.2559	21.7	23	23.7469	24.9683	26.163	28.0859	29.2949	31.8208
Non-Hispanic Asian	31	20.3561	21.7593	23.0376	23.8	24.9989	26.216	28.1386	29.3525	31.8433
Non-Hispanic Asian	32	20.465	21.8258	23.0881	23.8719	25.0431	26.2843	28.2036	29.4237	31.8739
Non-Hispanic Asian	33	20.5805	21.8989	23.1505	23.9609	25.1	26.3667	28.2794	29.5069	31.9118
Non-Hispanic Asian	34	20.7	21.9776	23.2237	24.065	25.1682	26.4613	28.3641	29.6	31.9557
Non-Hispanic Asian	35	20.8207	22.0605	23.306	24.1815	25.246	26.5657	28.4556	29.7006	32.0041
Non-Hispanic Asian	36	20.9397	22.1463	23.3955	24.3078	25.3314	26.6775	28.5514	29.8058	32.0548
Non-Hispanic Asian	37	21.0542	22.2332	23.49	24.4409	25.4222	26.794	28.6488	29.9129	32.1057
Non-Hispanic Asian	38	21.1611	22.3196	23.5874	24.5775	25.516	26.9123	28.7452	30.0189	32.1546
Non-Hispanic Asian	39	21.2578	22.4035	23.6853	24.7146	25.6106	27.0297	28.8377	30.1207	32.1991
Non-Hispanic Asian	40	21.3413	22.4831	23.7812	24.8491	25.7034	27.1433	28.9238	30.2153	32.2369
Non-Hispanic Asian	41	21.4092	22.5567	23.873	24.9778	25.7922	27.2504	29.0006	30.3	32.2657
Non-Hispanic Asian	42	21.4591	22.6223	23.9582	25.0977	25.8746	27.3483	29.0657	30.3719	32.2832
Non-Hispanic Asian	43	21.4886	22.6784	24.0346	25.206	25.9484	27.4345	29.1167	30.4284	32.2875
Non-Hispanic Asian	44	21.496	22.723	24.1	25.3	26.0114	27.5066	29.1514	30.4672	32.2767
Non-Hispanic Asian	45	21.4793	22.7548	24.1524	25.3772	26.0618	27.5624	29.1677	30.486	32.2489
Non-Hispanic Asian	46	21.4372	22.7722	24.1898	25.4354	26.0978	27.6	29.1638	30.4828	32.2028
Non-Hispanic Asian	47	21.3683	22.7738	24.2104	25.4725	26.1177	27.6176	29.1382	30.4561	32.137
Non-Hispanic Asian	48	21.2718	22.7584	24.2127	25.4866	26.1201	27.6138	29.0896	30.4042	32.0504
Non-Hispanic Asian	49	21.147	22.725	24.1951	25.4762	26.1037	27.5871	29.0168	30.3262	31.9423
Non-Hispanic Asian	50	20.9934	22.6724	24.1564	25.4401	26.0676	27.5368	28.9191	30.221	31.8121
Non-Hispanic Asian	51	20.811	22.6	24.0955	25.3771	26.011	27.4619	28.7959	30.0881	31.6595
Non-Hispanic Asian	52	20.6	22.507	24.0114	25.2867	25.9332	27.3621	28.6471	29.9272	31.4846
Non-Hispanic Asian	53	20.3608	22.393	23.9034	25.1682	25.8339	27.2371	28.4726	29.7384	31.2875
Non-Hispanic Asian	54	20.0943	22.2575	23.7711	25.0216	25.713	27.0871	28.2728	29.5219	31.0689
Non-Hispanic Asian	55	19.8014	22.1005	23.614	24.847	25.5707	26.9123	28.0483	29.2783	30.8296
Non-Hispanic Asian	56	19.4836	21.9217	23.432	24.6448	25.4071	26.7135	27.8	29.0087	30.5707
Non-Hispanic Asian	57	19.1425	21.7215	23.2253	24.4157	25.2229	26.4915	27.529	28.7142	30.2936
Non-Hispanic Asian	58	18.78	21.5	22.994	24.1606	25.019	26.2476	27.2369	28.3963	30
Non-Hispanic Asian	59	18.3983	21.2577	22.7387	23.8809	24.7963	25.9832	26.9254	28.057	29.6918
Non-Hispanic Asian	60	18	20.9952	22.4599	23.5781	24.5561	25.7	26.5966	27.6984	29.3714
Non-Hispanic Asian	61	17.5878	20.7133	22.1587	23.2541	24.3	25.4001	26.2527	27.3228	29.0412
Non-Hispanic Asian	62	17.1648	20.4129	21.8359	22.911	24.0296	25.0859	25.8964	26.9331	28.704
Non-Hispanic Asian	63	16.7342	20.095	21.493	22.5512	23.7469	24.7598	25.5305	26.5323	28.3629
Non-Hispanic Asian	64	16.2997	19.761	21.1313	22.1775	23.4541	24.4247	25.1582	26.1238	28.0214
Non-Hispanic Asian	65	15.8651	19.4121	20.7525	21.7926	23.1536	24.0836	24.783	25.711	27.6828
Non-Hispanic Asian	66	15.4344	19.05	20.3585	21.4	22.848	23.7401	24.4084	25.2979	27.3513
Non-Hispanic Asian	67	15.0122	18.6762	19.9512	21.003	22.5401	23.3976	24.0385	24.8887	27.0309
Non-Hispanic Asian	68	14.6029	18.2928	19.5329	20.6055	22.2331	23.0599	23.6775	24.4879	26.726
Non-Hispanic Asian	69	14.2114	17.9016	19.106	20.2115	21.9301	22.7314	23.3297	24.1	26.4412
Non-Hispanic Asian	70	13.8429	17.5047	18.673	19.8252	21.6346	22.4162	23	23.7301	26.1815
Non-Hispanic Asian	71	13.5025	17.1046	18.2367	19.4511	21.3504	22.119	22.6932	23.3835	25.952
Non-Hispanic Asian	72	13.196	16.7034	17.8	19.094	21.0812	21.8446	22.4146	23.0657	25.7582
Non-Hispanic Asian	73	12.929	16.3039	17.366	18.759	20.8312	21.598	22.1697	22.7822	25.6055
Non-Hispanic Asian	74	12.7076	15.9087	16.9381	18.4512	20.6047	21.3847	21.9639	22.5393	25.5
Non-Hispanic Asian	75	12.538	15.5205	16.5196	18.1762	20.406	21.21	21.8034	22.3431	25.4477
Non-Hispanic Asian	76	12.4266	15.1425	16.1141	17.9396	20.2398	21.0798	21.6941	22.2	25.4548
Non-Hispanic Asian	77	12.3802	14.7775	15.7254	17.7474	20.111	21	21.6424	22.1168	25.5281
Non-Hispanic Asian	78	12.4055	14.4289	15.3574	17.6058	20.0247	20.9767	21.655	22.1005	25.6741
Non-Hispanic Asian	79	12.5097	14.1	15.0142	17.5211	19.9859	21.0164	21.7385	22.1582	25.9
Non-Hispanic Asian	80	12.7	13.7942	14.7	17.5	20	21.1257	21.9	22.2972	26.2128
Non-Hispanic Black	6	8.4	8.9	9.5	10.1	10.7	11.0164	11.6	12.3	13.6
Non-Hispanic Black	7	9.45496	10.4921	11.0744	11.8755	12.6	13.2	13.9114	14.6615	15.9885
Non-Hispanic Black	8	11.1463	12.3723	13.1963	14.1636	14.9764	15.7	16.666	17.6	19.1
Non-Hispanic Black	9	13	14.2804	15.4058	16.5046	17.3818	18.1648	19.4	20.5527	22.2641
Non-Hispanic Black	10	14.8	16.0965	17.5	18.7	19.6256	20.4479	21.9218	23.2844	25.1991
Non-Hispanic Black	11	16.4514	17.768	19.3954	20.6716	21.6352	22.4961	24.1627	25.709	27.8
Non-Hispanic Black	12	17.9188	19.2757	21.0659	22.3983	23.3933	24.3	26.1112	27.8093	30.044
Non-Hispanic Black	13	19.1961	20.6175	22.5129	23.8859	24.9083	25.8701	27.7819	29.6	31.9463
Non-Hispanic Black	14	20.2916	21.8	23.751	25.1524	26.2	27.2258	29.2	31.1092	33.5379
Non-Hispanic Black	15	21.2201	22.8337	24.8	26.2207	27.2925	28.3893	30.3944	32.3697	34.8559
Non-Hispanic Black	16	21.999	23.7309	25.6812	27.1146	28.2102	29.3827	31.3939	33.4141	35.9371
Non-Hispanic Black	17	22.6459	24.5042	26.4156	27.8567	28.9764	30.2273	32.225	34.2729	36.8162
Non-Hispanic Black	18	23.1776	25.1658	27.0227	28.4682	29.6124	30.9421	32.9121	34.9739	37.5246
Non-Hispanic Black	19	23.6096	25.7275	27.52	28.9677	30.1371	31.5441	33.4763	35.5414	38.0899
Non-Hispanic Black	20	23.9558	26.2	27.9234	29.3721	30.567	32.0486	33.9364	35.9968	38.536
Non-Hispanic Black	21	24.2287	26.5931	28.2468	29.6957	30.9167	32.4687	34.3084	36.3582	38.8835
Non-Hispanic Black	22	24.4392	26.9158	28.5021	29.9513	31.1986	32.8159	34.6061	36.6415	39.1501
Non-Hispanic Black	23	24.5969	27.1761	28.7	30.1496	31.4233	33.1	34.8412	36.86	39.3504
Non-Hispanic Black	24	24.7099	27.3814	28.8495	30.3	31.6	33.3297	35.0238	37.0247	39.4969
Non-Hispanic Black	25	24.7856	27.5382	28.9583	30.4104	31.7364	33.5122	35.1623	37.1453	39.6
Non-Hispanic Black	26	24.8299	27.6523	29.0331	30.4876	31.839	33.654	35.2637	37.2295	39.6682
Non-Hispanic Black	27	24.8482	27.729	29.0795	30.5371	31.9133	33.7604	35.334	37.2838	39.7085
Non-Hispanic Black	28	24.8449	27.773	29.1024	30.5639	31.9638	33.8359	35.3781	37.3136	39.7266
Non-Hispanic Black	29	24.8238	27.7883	29.1058	30.5718	31.9943	33.8846	35.4	37.3233	39.727
Non-Hispanic Black	30	24.7881	27.7788	29.0929	30.5642	32.008	33.9097	35.4031	37.3164	39.7133
Non-Hispanic Black	31	24.7404	27.7477	29.0666	30.5437	32.0073	33.9141	35.3901	37.2956	39.6883
Non-Hispanic Black	32	24.683	27.6978	29.0292	30.5125	31.9942	33.9	35.3632	37.2631	39.6539
Non-Hispanic Black	33	24.6175	27.6318	28.9826	30.4724	31.9705	33.8695	35.324	37.2205	39.6118
Non-Hispanic Black	34	24.5455	27.5519	28.9281	30.4248	31.9373	33.8242	35.274	37.1692	39.5629
Non-Hispanic Black	35	24.468	27.46	28.8669	30.3705	31.8955	33.7656	35.214	37.1098	39.5077
Non-Hispanic Black	36	24.386	27.358	28.8	30.3105	31.846	33.6946	35.145	37.0431	39.4466
Non-Hispanic Black	37	24.3	27.2471	28.7279	30.2452	31.789	33.6123	35.0673	36.9691	39.3795
Non-Hispanic Black	38	24.2106	27.1288	28.6511	30.175	31.725	33.5195	34.9814	36.8881	39.3061
Non-Hispanic Black	39	24.1179	27.0041	28.5698	30.1	31.6541	33.4166	34.8873	36.8	39.2261
Non-Hispanic Black	40	24.0223	26.874	28.4841	30.0202	31.5762	33.3043	34.7854	36.7045	39.139
Non-Hispanic Black	41	23.9236	26.7391	28.394	29.9356	31.4914	33.1828	34.6754	36.6015	39.044
Non-Hispanic Black	42	23.8218	26.6	28.2994	29.846	31.3994	33.0525	34.5573	36.4904	38.9405
Non-Hispanic Black	43	23.7166	26.4573	28.2	29.751	31.3	32.9137	34.431	36.3709	38.8278
Non-Hispanic Black	44	23.608	26.3113	28.0956	29.6504	31.193	32.7665	34.2964	36.2426	38.7052
Non-Hispanic Black	45	23.4955	26.1622	27.9859	29.5438	31.0782	32.611	34.1533	36.1049	38.5718
Non-Hispanic Black	46	23.3789	26.0101	27.8703	29.4309	30.9552	32.4474	34.0014	35.9575	38.4269
Non-Hispanic Black	47	23.2577	25.8552	27.7486	29.3111	30.8237	32.2758	33.8407	35.8	38.2698
Non-Hispanic Black	48	23.1316	25.6973	27.6203	29.184	30.6834	32.0962	33.6709	35.6319	38.1
Non-Hispanic Black	49	23	25.5363	27.4849	29.0493	30.534	31.9088	33.4921	35.4528	37.9168
Non-Hispanic Black	50	22.8626	25.3722	27.3419	28.9065	30.3754	31.7135	33.304	35.2625	37.7196
Non-Hispanic Black	51	22.7189	25.2044	27.191	28.7552	30.2071	31.5106	33.1066	35.0608	37.5082
Non-Hispanic Black	52	22.5685	25.0329	27.0315	28.595	30.0291	31.3	32.9	34.8473	37.282
Non-Hispanic Black	53	22.4109	24.8571	26.8631	28.4255	29.8412	31.0819	32.6842	34.622	37.0408
Non-Hispanic Black	54	22.2456	24.6767	26.6854	28.2463	29.6431	30.8565	32.4592	34.3848	36.7845
Non-Hispanic Black	55	22.0724	24.4912	26.4978	28.0572	29.4349	30.6239	32.2253	34.1358	36.5129
Non-Hispanic Black	56	21.8906	24.3	26.3001	27.8578	29.2165	30.3842	31.9827	33.875	36.2261
Non-Hispanic Black	57	21.7	24.1026	26.0918	27.648	28.9878	30.1377	31.7316	33.6026	35.9242
Non-Hispanic Black	58	21.5002	23.8984	25.8725	27.4274	28.7489	29.8847	31.4725	33.3188	35.6075
Non-Hispanic Black	59	21.2907	23.6867	25.642	27.196	28.5	29.6253	31.2056	33.0241	35.2762
Non-Hispanic Black	60	21.0714	23.4669	25.4	26.9535	28.2411	29.36	30.9316	32.7187	34.9308
Non-Hispanic Black	61	20.8419	23.2382	25.1462	26.7	27.9725	29.089	30.651	32.4033	34.5718
Non-Hispanic Black	62	20.6018	23	24.8803	26.4353	27.6945	28.8128	30.3643	32.0784	34.2
Non-Hispanic Black	63	20.351	22.7515	24.6022	26.1595	27.4073	28.5317	30.0723	31.7446	33.816
Non-Hispanic Black	64	20.0893	22.4918	24.3117	25.8726	27.1113	28.2462	29.7758	31.4029	33.4208
Non-Hispanic Black	65	19.8165	22.2203	24.0088	25.5747	26.8069	27.9568	29.4755	31.0539	33.0154
Non-Hispanic Black	66	19.5323	21.936	23.6932	25.266	26.4947	27.664	29.1724	30.6987	32.6008
Non-Hispanic Black	67	19.2368	21.6382	23.3651	24.9466	26.1752	27.3684	28.8674	30.3383	32.1782
Non-Hispanic Black	68	18.9297	21.3259	23.0243	24.6168	25.8489	27.0706	28.5616	29.9738	31.749
Non-Hispanic Black	69	18.6111	20.9983	22.6709	24.2769	25.5165	26.7713	28.2561	29.6064	31.3145
Non-Hispanic Black	70	18.2809	20.6546	22.3049	23.9272	25.1787	26.4711	27.9521	29.2374	30.8764
Non-Hispanic Black	71	17.9391	20.2937	21.9266	23.5681	24.8364	26.1707	27.6508	28.8681	30.4362
Non-Hispanic Black	72	17.5858	19.9148	21.536	23.2	24.4902	25.871	27.3535	28.5	29.9956
Non-Hispanic Black	73	17.221	19.5169	21.1333	22.8234	24.1411	25.5727	27.0616	28.1347	29.5565
Non-Hispanic Black	74	16.8448	19.0991	20.7187	22.4389	23.79	25.2766	26.7766	27.7737	29.1209
Non-Hispanic Black	75	16.4575	18.6605	20.2926	22.047	23.4379	24.9837	26.5	27.4188	28.6907
Non-Hispanic Black	76	16.0591	18.2	19.8551	21.6483	23.0857	24.6949	26.2333	27.0717	28.2681
Non-Hispanic Black	77	15.6499	17.7167	19.4068	21.2435	22.7347	24.4111	25.9783	26.7343	27.8554
Non-Hispanic Black	78	15.2301	17.2097	18.9478	20.8334	22.386	24.1333	25.7365	26.4085	27.4548
Non-Hispanic Black	79	14.8	16.6779	18.4788	20.4186	22.0406	23.8626	25.5098	26.0964	27.0689
Non-Hispanic Black	80	14.3599	16.1203	18	20	21.7	23.6	25.3	25.8	26.7
Hispanic	6	7	7.8	8.1377	8.8	9.41094	10.4	10.7	11.3513	12.9
Hispanic	7	8.15252	8.90581	9.4	9.83955	10.3	11.1567	11.812	12.7	14.1235
Hispanic	8	9.6788	10.6	11.3	11.8	12.2572	13.1453	14.0331	15.1	16.5625
Hispanic	9	11.3	12.4324	13.3274	13.9968	14.524	15.5	16.5302	17.7292	19.3
Hispanic	10	12.881	14.2004	15.2588	16.125	16.7554	17.8282	18.9364	20.2313	21.9333
Hispanic	11	14.3571	15.817	17.0028	18.0557	18.8	19.9584	21.1	22.4629	24.2965
Hispanic	12	15.7	17.2514	18.5313	19.7444	20.6007	21.826	22.9713	24.3815	26.3358
Hispanic	13	16.9003	18.5	19.8458	21.1873	22.1468	23.4192	24.5494	25.9914	28.0512
Hispanic	14	17.9591	19.5727	20.9616	22.4	23.45	24.7514	25.8559	27.3183	29.4672
Hispanic	15	18.8827	20.4848	21.8996	23.4059	24.532	25.847	26.921	28.3961	30.618
Hispanic	16	19.6802	21.2539	22.682	24.2308	25.4185	26.7348	27.7777	29.2601	31.5401
Hispanic	17	20.3616	21.8973	23.3301	24.9003	26.1352	27.4435	28.4576	29.9437	32.2689
Hispanic	18	20.9376	22.4314	23.8636	25.438	26.7066	28	28.9898	30.4776	32.8367
Hispanic	19	21.4182	22.8713	24.3	25.865	27.1549	28.429	29.4	30.8886	33.2721
Hispanic	20	21.8132	23.2302	24.6548	26.2	27.5	28.7523	29.7107	31.2	33.6
Hispanic	21	22.1317	23.52	24.9414	26.4592	27.7594	28.9887	29.9411	31.4315	33.8417
Hispanic	22	22.3822	23.7509	25.171	26.6563	27.9481	29.1546	30.1074	31.5998	34.0152
Hispanic	23	22.5725	23.9319	25.3534	26.8031	28.0791	29.2639	30.2233	31.7188	34.1355
Hispanic	24	22.7096	24.0705	25.4969	26.9094	28.1635	29.3283	30.3	31.7997	34.215
Hispanic	25	22.8	24.1735	25.608	26.9833	28.2106	29.3576	30.3468	31.8519	34.2639
Hispanic	26	22.8495	24.2463	25.6927	27.0317	28.2282	29.3599	30.3711	31.8828	34.2903
Hispanic	27	22.8634	24.2938	25.7554	27.0601	28.2229	29.3419	30.3789	31.8983	34.3006
Hispanic	28	22.8465	24.3198	25.8	27.0728	28.2	29.3089	30.3748	31.9029	34.3
Hispanic	29	22.8031	24.3278	25.8295	27.0735	28.1639	29.2652	30.3625	31.9	34.2922
Hispanic	30	22.7371	24.3204	25.8463	27.0647	28.118	29.2143	30.3445	31.892	34.2799
Hispanic	31	22.6518	24.3	25.8523	27.0486	28.0651	29.1586	30.3227	31.8807	34.2652
Hispanic	32	22.5504	24.2684	25.8489	27.0267	28.0074	29.1	30.2984	31.8669	34.249
Hispanic	33	22.4356	24.2272	25.8371	27	27.9463	29.0398	30.2721	31.8512	34.232
Hispanic	34	22.3098	24.1774	25.8176	26.9691	27.8831	28.9789	30.2442	31.8336	34.2143
Hispanic	35	22.1752	24.1201	25.7909	26.9343	27.8183	28.9175	30.2144	31.8137	34.1955
Hispanic	36	22.0337	24.0559	25.757	26.8955	27.7525	28.8559	30.1825	31.7909	34.175
Hispanic	37	21.8869	23.9852	25.7161	26.8527	27.6856	28.7938	30.1477	31.7644	34.1518
Hispanic	38	21.7361	23.9085	25.6681	26.8054	27.6177	28.7307	30.1093	31.7332	34.1248
Hispanic	39	21.5827	23.8258	25.6126	26.7531	27.5482	28.6662	30.0663	31.6962	34.0929
Hispanic	40	21.4277	23.7373	25.5494	26.6952	27.4768	28.5993	30.0178	31.6522	34.0545
Hispanic	41	21.2718	23.643	25.4781	26.6309	27.403	28.5294	29.9627	31.6	34.0085
Hispanic	42	21.1158	23.5427	25.3983	26.5596	27.3259	28.4554	29.9	31.5384	33.9533
Hispanic	43	20.9602	23.4363	25.3095	26.4804	27.2448	28.3766	29.8286	31.4663	33.8876
Hispanic	44	20.8054	23.3235	25.2111	26.3926	27.159	28.2917	29.7474	31.3824	33.81
Hispanic	45	20.6517	23.2043	25.1029	26.2953	27.0675	28.2	29.6556	31.2857	33.7191
Hispanic	46	20.4991	23.0782	24.9842	26.1879	26.9696	28.1004	29.5523	31.1753	33.6138
Hispanic	47	20.3478	22.945	24.8547	26.0696	26.8644	27.992	29.4366	31.0502	33.4929
Hispanic	48	20.1976	22.8044	24.714	25.9397	26.751	27.874	29.3078	30.9097	33.3552
Hispanic	49	20.0484	22.6562	24.5617	25.7976	26.6286	27.7455	29.1653	30.753	33.2
Hispanic	50	19.9	22.5	24.3975	25.6428	26.4965	27.6056	29.0087	30.5797	33.0263
Hispanic	51	19.752	22.3356	24.2212	25.4747	26.3538	27.4539	28.8375	30.3894	32.8335
Hispanic	52	19.6039	22.1628	24.0324	25.2929	26.2	27.2895	28.6515	30.1817	32.621
Hispanic	53	19.4553	21.9812	23.8312	25.0971	26.0343	27.1121	28.4506	29.9566	32.3884
Hispanic	54	19.3056	21.7908	23.6173	24.887	25.8561	26.9211	28.2347	29.714	32.1354
Hispanic	55	19.1541	21.5913	23.3907	24.6624	25.665	26.7162	28.0041	29.4543	31.862
Hispanic	56	19.0003	21.3825	23.1516	24.4233	25.4604	26.4971	27.7591	29.1776	31.5681
Hispanic	57	18.8433	21.1645	22.9	24.1696	25.242	26.2638	27.5	28.8844	31.254
Hispanic	58	18.6823	20.937	22.6361	23.9015	25.0095	26.0162	27.2275	28.5755	30.92
Hispanic	59	18.5166	20.7	22.3601	23.6191	24.7625	25.7543	26.9422	28.2516	30.5666
Hispanic	60	18.3451	20.4536	22.0724	23.3227	24.5009	25.4783	26.645	27.9136	30.1944
Hispanic	61	18.1669	20.1977	21.7734	23.0127	24.2246	25.1884	26.337	27.5626	29.8044
Hispanic	62	17.9811	19.9324	21.4635	22.6896	23.9337	24.8851	26.0193	27.2	29.3974
Hispanic	63	17.7866	19.6579	21.1433	22.3539	23.628	24.5689	25.6932	26.8271	28.9746
Hispanic	64	17.5824	19.3743	20.8134	22.0063	23.3079	24.2403	25.3601	26.4454	28.5373
Hispanic	65	17.3673	19.0818	20.4745	21.6475	22.9735	23.9	25.0216	26.0568	28.0869
Hispanic	66	17.1402	18.7805	20.1274	21.2784	22.625	23.5489	24.6794	25.663	27.625
Hispanic	67	16.9	18.4709	19.7729	20.9	22.263	23.1878	24.3354	25.2661	27.1534
Hispanic	68	16.6454	18.1531	19.4118	20.5133	21.8878	22.8179	23.9916	24.8683	26.674
Hispanic	69	16.3753	17.8277	19.0453	20.1194	21.4999	22.4402	23.65	24.4718	26.1888
Hispanic	70	16.0883	17.4949	18.6743	19.7195	21.1	22.056	23.3131	24.0791	25.7
Hispanic	71	15.7832	17.1552	18.3	19.3151	20.6888	21.6665	22.9831	23.6928	25.21
Hispanic	72	15.4587	16.8092	17.9235	18.9074	20.267	21.2734	22.6626	23.3156	24.7212
Hispanic	73	15.1135	16.4572	17.5462	18.4979	19.8355	20.878	22.3542	22.9505	24.2363
Hispanic	74	14.7462	16.1	17.1693	18.0884	19.3953	20.4821	22.0608	22.6003	23.7581
Hispanic	75	14.3554	15.7381	16.7942	17.6803	18.9473	20.0874	21.7853	22.2684	23.2893
Hispanic	76	13.9397	15.3722	16.4224	17.2756	18.4925	19.6958	21.5306	21.9578	22.8332
Hispanic	77	13.4978	15.0029	16.0555	16.876	18.0322	19.3091	21.3	21.6721	22.3928
Hispanic	78	13.0282	14.631	15.695	16.4835	17.5676	18.9295	21.0967	21.4148	21.9715
Hispanic	79	12.5294	14.2573	15.3426	16.1	17.1	18.559	20.9241	21.1895	21.5727
Hispanic	80	12	13.8826	15	15.7277	16.6307	18.2	20.7857	21	21.2
Non-Hispanic White	6	6.70946	7.44314	8.2	8.6	8.7	9.1	10.1	10.4814	10.9
Non-Hispanic White	7	7.8	8.73474	9.63372	10.0381	10.3053	10.7867	11.1874	12.1	13.4007
Non-Hispanic White	8	9.37599	10.6	11.6	12.1	12.6255	13.1833	13.5	14.6812	16.4335
Non-Hispanic White	9	11.1	12.6	13.6765	14.2973	15.0757	15.7	16.1507	17.4592	19.4504
Non-Hispanic White	10	12.8069	14.5336	15.671	16.4096	17.4	18.0803	18.741	20.1	22.2259
Non-Hispanic White	11	14.416	16.3121	17.5	18.3418	19.4943	20.2212	21.1001	22.4684	24.68
Non-Hispanic White	12	15.8907	17.9021	19.1331	20.0602	21.3267	22.0924	23.1664	24.5233	26.8
Non-Hispanic White	13	17.2175	19.2981	20.5667	21.5614	22.9	23.6982	24.9319	26.2683	28.6036
Non-Hispanic White	14	18.3952	20.508	21.8098	22.8562	24.2327	25.0587	26.4138	27.7275	30.1213
Non-Hispanic White	15	19.4297	21.5462	22.8776	23.9623	25.3498	26.2	27.6402	28.9326	31.3871
Non-Hispanic White	16	20.33	22.4296	23.7875	24.8993	26.2778	27.1496	28.6427	29.9174	32.4351
Non-Hispanic White	17	21.1067	23.1753	24.557	25.6871	27.0424	27.9339	29.4529	30.7142	33.2967
Non-Hispanic White	18	21.771	23.8	25.2029	26.3446	27.6671	28.5771	30.1	31.3526	34
Non-Hispanic White	19	22.3339	24.319	25.7408	26.8889	28.1733	29.101	30.6105	31.8589	34.57
Non-Hispanic White	20	22.8058	24.7463	26.1849	27.3357	28.5796	29.5246	31.0079	32.2562	35.0284
Non-Hispanic White	21	23.1967	25.0945	26.5478	27.6988	28.9023	29.8644	31.3122	32.5643	35.3935
Non-Hispanic White	22	23.5156	25.3748	26.8408	27.9904	29.1554	30.1345	31.5411	32.8	35.6813
Non-Hispanic White	23	23.7711	25.5969	27.0738	28.221	29.351	30.347	31.7091	32.9776	35.9051
Non-Hispanic White	24	23.9706	25.7694	27.2555	28.4	29.4991	30.5122	31.8289	33.1091	36.0763
Non-Hispanic White	25	24.1213	25.9	27.3935	28.5353	29.6084	30.6386	31.9107	33.2043	36.2041
Non-Hispanic White	26	24.2293	25.9951	27.4945	28.6338	29.686	30.7334	31.9631	33.2713	36.2966
Non-Hispanic White	27	24.3004	26.0605	27.5641	28.7014	29.738	30.8025	31.9932	33.3168	36.3601
Non-Hispanic White	28	24.3396	26.1009	27.6073	28.7432	29.7694	30.8508	32.0065	33.346	36.4
Non-Hispanic White	29	24.3515	26.1206	27.6284	28.7635	29.784	30.8823	32.0076	33.3632	36.4205
Non-Hispanic White	30	24.34	26.1231	27.6311	28.7657	29.7853	30.9	32	33.3716	36.425
Non-Hispanic White	31	24.3089	26.1115	27.6184	28.7531	29.7758	30.9065	31.9863	33.3735	36.4163
Non-Hispanic White	32	24.2613	26.0883	27.593	28.728	29.7574	30.9037	31.9685	33.3707	36.3964
Non-Hispanic White	33	24.2	26.0556	27.557	28.6925	29.7318	30.8931	31.9479	33.3644	36.3669
Non-Hispanic White	34	24.1274	26.0152	27.5122	28.6484	29.7	30.8756	31.9252	33.3552	36.3289
Non-Hispanic White	35	24.0458	25.9684	27.4602	28.597	29.6628	30.852	31.901	33.3435	36.283
Non-Hispanic White	36	23.9568	25.9163	27.4022	28.5392	29.6207	30.8225	31.8751	33.3291	36.2299
Non-Hispanic White	37	23.8621	25.8599	27.3391	28.4759	29.5739	30.7874	31.8475	33.3118	36.1696
Non-Hispanic White	38	23.763	25.7997	27.2715	28.4077	29.5225	30.7467	31.8175	33.2909	36.1022
Non-Hispanic White	39	23.6606	25.7363	27.2	28.3349	29.4662	30.7	31.7846	33.266	36.0274
Non-Hispanic White	40	23.5557	25.6697	27.1249	28.2577	29.4048	30.6471	31.7479	33.2361	35.9451
Non-Hispanic White	41	23.449	25.6001	27.0465	28.1762	29.3379	30.5876	31.7065	33.2003	35.8547
Non-Hispanic White	42	23.341	25.5275	26.9646	28.0904	29.265	30.5209	31.6595	33.1578	35.7559
Non-Hispanic White	43	23.232	25.4518	26.8793	28	29.1857	30.4464	31.6059	33.1075	35.6482
Non-Hispanic White	44	23.1222	25.3726	26.7904	27.9049	29.0994	30.3637	31.5446	33.0484	35.531
Non-Hispanic White	45	23.0115	25.2895	26.6975	27.8046	29.0054	30.2722	31.4747	32.9795	35.4037
Non-Hispanic White	46	22.9	25.2023	26.6004	27.6989	28.9031	30.1711	31.395	32.9	35.2659
Non-Hispanic White	47	22.7873	25.1103	26.4986	27.5874	28.792	30.06	31.3046	32.8089	35.1171
Non-Hispanic White	48	22.6731	25.013	26.3915	27.4694	28.6715	29.9382	31.2027	32.7053	34.9568
Non-Hispanic White	49	22.5569	24.9098	26.2787	27.3447	28.541	29.8053	31.0884	32.5885	34.7846
Non-Hispanic White	50	22.4381	24.8	26.1596	27.2126	28.4	29.6607	30.9608	32.4578	34.6
Non-Hispanic White	51	22.3161	24.683	26.0336	27.0726	28.2479	29.504	30.8193	32.3125	34.4028
Non-Hispanic White	52	22.1902	24.558	25.9	26.9242	28.0844	29.3348	30.6633	32.1521	34.1927
Non-Hispanic White	53	22.0595	24.4243	25.7581	26.7668	27.9089	29.1528	30.4922	31.9762	33.9696
Non-Hispanic White	54	21.9231	24.2811	25.6073	26.6	27.7212	28.9576	30.3057	31.7845	33.7333
Non-Hispanic White	55	21.78	24.1277	25.4468	26.4231	27.5209	28.7491	30.1033	31.5767	33.4837
Non-Hispanic White	56	21.6292	23.9632	25.2759	26.2358	27.3077	28.5272	29.885	31.3527	33.221
Non-Hispanic White	57	21.4696	23.7869	25.0939	26.0373	27.0816	28.2917	29.6505	31.1124	32.9453
Non-Hispanic White	58	21.3	23.598	24.9	25.8273	26.8424	28.0426	29.4	30.8561	32.6567
Non-Hispanic White	59	21.1191	23.3957	24.6935	25.6053	26.5901	27.78	29.1335	30.5839	32.3555
Non-Hispanic White	60	20.9258	23.1791	24.4737	25.3709	26.3245	27.5042	28.8512	30.2961	32.0422
Non-Hispanic White	61	20.7186	22.9474	24.2398	25.1235	26.046	27.2152	28.5536	29.9932	31.7172
Non-Hispanic White	62	20.4962	22.7	23.9911	24.8628	25.7545	26.9134	28.2411	29.6757	31.3811
Non-Hispanic White	63	20.2571	22.4359	23.7268	24.5884	25.4503	26.5992	27.9143	29.3444	31.0346
Non-Hispanic White	64	20	22.1545	23.4463	24.3	25.1338	26.273	27.5739	29	30.6783
Non-Hispanic White	65	19.7233	21.8549	23.1487	23.9972	24.8052	25.9354	27.2207	28.6434	30.3131
Non-Hispanic White	66	19.4254	21.5364	22.8335	23.6797	24.4651	25.5869	26.8556	28.2757	29.9399
Non-Hispanic White	67	19.1048	21.1982	22.4999	23.3473	24.1139	25.2284	26.4798	27.898	29.5598
Non-Hispanic White	68	18.7599	20.8396	22.1473	22.9997	23.7522	24.8604	26.0944	27.5116	29.1737
Non-Hispanic White	69	18.389	20.4599	21.7749	22.6367	23.3807	24.484	25.7007	27.1178	28.783
Non-Hispanic White	70	17.9905	20.0584	21.3821	22.2581	23	24.1	25.3	26.718	28.3889
Non-Hispanic White	71	17.5627	19.6344	20.9683	21.8638	22.611	23.7094	24.8939	26.314	27.9927
Non-Hispanic White	72	17.1038	19.1872	20.5328	21.4537	22.2146	23.3133	24.4841	25.9074	27.5959
Non-Hispanic White	73	16.6121	18.7162	20.0751	21.0277	21.8116	22.9129	24.0722	25.5	27.2
Non-Hispanic White	74	16.0859	18.2207	19.5945	20.5857	21.4031	22.5093	23.6601	25.0937	26.8066
Non-Hispanic White	75	15.5232	17.7001	19.0905	20.1278	20.9901	22.1039	23.2498	24.6906	26.4175
Non-Hispanic White	76	14.9224	17.1538	18.5625	19.6539	20.5737	21.698	22.8432	24.2927	26.0343
Non-Hispanic White	77	14.2815	16.5812	18.01	19.164	20.1553	21.2932	22.4427	23.9023	25.659
Non-Hispanic White	78	13.5988	15.9817	17.4324	18.6584	19.7359	20.8908	22.0504	23.5218	25.2935
Non-Hispanic White	79	12.8722	15.3548	16.8292	18.137	19.317	20.4925	21.6686	23.1535	24.9398
Non-Hispanic White	80	12.1	14.7	16.2	17.6	18.9	20.1	21.3	22.8	24.6
