# Supplementary material for: Absolute and Body Mass Index Normalized Handgrip Strength Percentiles by Gender, Ethnicity, and Hand Dominance in Americans
Source: Adv Geriatr Med Res. Author manuscript; Available in PMC 2020 Jan 10. (PMC6954001; doi:10.20900/agmr20200005)
Supplement: 7 [file NIHMS1066034-supplement-7.xlsx]

## Sheet: Males
Ethnicity	Age (Years)	10th Quantile	20th Quantile	30th Quantile	40th Quantile	50th Quantile	60th Quantile	70th Quantile	80th Quantile	90th Quantile
Non-Hispanic Asian	6	0.5375	0.570423	0.61828	0.63125	0.661972	0.677852	0.70922	0.762821	0.837169
Non-Hispanic Asian	7	0.467391	0.486972	0.522727	0.561838	0.603792	0.645886	0.691237	0.726999	0.853333
Non-Hispanic Asian	8	0.515103	0.543587	0.573624	0.621858	0.668122	0.725926	0.786765	0.822662	0.986842
Non-Hispanic Asian	9	0.607183	0.654175	0.683541	0.734694	0.782508	0.850016	0.92528	0.968944	1.15882
Non-Hispanic Asian	10	0.709629	0.778409	0.810914	0.863469	0.911909	0.985549	1.07323	1.12729	1.33316
Non-Hispanic Asian	11	0.806936	0.897564	0.935985	0.990345	1.03927	1.11686	1.21471	1.27934	1.49378
Non-Hispanic Asian	12	0.892626	1.00355	1.04983	1.10704	1.15661	1.23678	1.34263	1.41687	1.63436
Non-Hispanic Asian	13	0.964704	1.09363	1.14904	1.2102	1.26064	1.34253	1.45441	1.5368	1.75336
Non-Hispanic Asian	14	1.02337	1.16772	1.23301	1.29904	1.35053	1.43359	1.54978	1.63875	1.85163
Non-Hispanic Asian	15	1.06986	1.22704	1.30255	1.37406	1.42674	1.51061	1.62965	1.72364	1.93103
Non-Hispanic Asian	16	1.1058	1.27334	1.35909	1.4364	1.49031	1.57475	1.69542	1.79302	1.99387
Non-Hispanic Asian	17	1.13292	1.30854	1.40429	1.48746	1.54256	1.62743	1.74871	1.84869	2.04247
Non-Hispanic Asian	18	1.15285	1.33448	1.43983	1.52867	1.58489	1.67007	1.79115	1.89244	2.07906
Non-Hispanic Asian	19	1.16708	1.3529	1.46727	1.56144	1.61863	1.70407	1.82428	1.926	2.10567
Non-Hispanic Asian	20	1.17693	1.36533	1.48806	1.58703	1.64504	1.73068	1.84951	1.95093	2.12407
Non-Hispanic Asian	21	1.18349	1.37309	1.50344	1.60662	1.66525	1.75106	1.86811	1.96866	2.13583
Non-Hispanic Asian	22	1.18773	1.37733	1.5145	1.62121	1.68028	1.76623	1.88121	1.98043	2.1423
Non-Hispanic Asian	23	1.19039	1.37899	1.52216	1.6317	1.691	1.77707	1.88977	1.98733	2.14459
Non-Hispanic Asian	24	1.19211	1.37885	1.52719	1.63883	1.69819	1.78436	1.89464	1.99029	2.14368
Non-Hispanic Asian	25	1.19339	1.37758	1.53025	1.64327	1.70251	1.78876	1.89654	1.99013	2.14034
Non-Hispanic Asian	26	1.19459	1.37566	1.53184	1.64555	1.70452	1.79083	1.89609	1.98752	2.13524
Non-Hispanic Asian	27	1.19602	1.37352	1.53238	1.64613	1.70469	1.79106	1.89381	1.98303	2.1289
Non-Hispanic Asian	28	1.19786	1.37144	1.53222	1.64539	1.70344	1.78984	1.89012	1.97716	2.12174
Non-Hispanic Asian	29	1.20024	1.36966	1.5316	1.64364	1.7011	1.78751	1.88539	1.97029	2.1141
Non-Hispanic Asian	30	1.20325	1.36833	1.53071	1.64113	1.69793	1.78435	1.87992	1.96274	2.10623
Non-Hispanic Asian	31	1.2069	1.36753	1.52968	1.63805	1.69416	1.78057	1.87394	1.95479	2.09832
Non-Hispanic Asian	32	1.21118	1.36731	1.52861	1.63455	1.68998	1.77636	1.86763	1.94663	2.09052
Non-Hispanic Asian	33	1.21604	1.36769	1.52753	1.63074	1.68551	1.77184	1.86116	1.93842	2.0829
Non-Hispanic Asian	34	1.22141	1.36861	1.52647	1.62671	1.68086	1.76714	1.85461	1.93028	2.07551
Non-Hispanic Asian	35	1.22718	1.37003	1.52541	1.62251	1.67612	1.76233	1.84809	1.92229	2.06838
Non-Hispanic Asian	36	1.23325	1.37187	1.52433	1.61818	1.67133	1.75746	1.84163	1.91451	2.06149
Non-Hispanic Asian	37	1.2395	1.37403	1.52317	1.61372	1.66653	1.75256	1.83527	1.90696	2.05482
Non-Hispanic Asian	38	1.24579	1.3764	1.52188	1.60912	1.66173	1.74764	1.82901	1.89966	2.04831
Non-Hispanic Asian	39	1.252	1.37887	1.5204	1.60439	1.65693	1.74272	1.82286	1.89258	2.04192
Non-Hispanic Asian	40	1.25798	1.38131	1.51864	1.59948	1.65212	1.73778	1.81679	1.88571	2.03558
Non-Hispanic Asian	41	1.26361	1.38359	1.51653	1.59438	1.64729	1.73279	1.81078	1.87902	2.02921
Non-Hispanic Asian	42	1.26875	1.38559	1.514	1.58903	1.64239	1.72773	1.8048	1.87245	2.02273
Non-Hispanic Asian	43	1.27327	1.38719	1.51096	1.5834	1.63741	1.72257	1.79878	1.86595	2.01607
Non-Hispanic Asian	44	1.27705	1.38825	1.50735	1.57745	1.6323	1.71725	1.79269	1.85947	2.00915
Non-Hispanic Asian	45	1.27998	1.38867	1.50309	1.57112	1.62701	1.71175	1.78648	1.85295	2.0019
Non-Hispanic Asian	46	1.28195	1.38833	1.49812	1.56438	1.62151	1.70602	1.78009	1.84631	1.99424
Non-Hispanic Asian	47	1.28286	1.38713	1.49238	1.55719	1.61575	1.7	1.77346	1.83951	1.98611
Non-Hispanic Asian	48	1.28263	1.38497	1.48582	1.54949	1.60968	1.69366	1.76654	1.83246	1.97744
Non-Hispanic Asian	49	1.28117	1.38177	1.47839	1.54127	1.60327	1.68694	1.75928	1.82512	1.96818
Non-Hispanic Asian	50	1.27843	1.37744	1.47007	1.53247	1.59647	1.67982	1.75161	1.81741	1.95829
Non-Hispanic Asian	51	1.27433	1.37192	1.46083	1.52308	1.58924	1.67223	1.74349	1.80928	1.94772
Non-Hispanic Asian	52	1.26885	1.36515	1.45065	1.51306	1.58154	1.66414	1.73487	1.80068	1.93645
Non-Hispanic Asian	53	1.26195	1.35708	1.43953	1.50241	1.57334	1.65552	1.72569	1.79154	1.92445
Non-Hispanic Asian	54	1.25361	1.34768	1.42747	1.4911	1.56462	1.64633	1.71593	1.78183	1.91171
Non-Hispanic Asian	55	1.24381	1.33693	1.41448	1.47912	1.55533	1.63654	1.70553	1.7715	1.89823
Non-Hispanic Asian	56	1.23258	1.32481	1.40061	1.46649	1.54546	1.62612	1.69447	1.76051	1.88402
Non-Hispanic Asian	57	1.21992	1.31133	1.38587	1.4532	1.535	1.61505	1.68271	1.74883	1.86909
Non-Hispanic Asian	58	1.20586	1.29649	1.37032	1.43926	1.52393	1.60332	1.67023	1.73643	1.85349
Non-Hispanic Asian	59	1.19045	1.28031	1.35402	1.42469	1.51223	1.5909	1.65701	1.72329	1.83723
Non-Hispanic Asian	60	1.17374	1.26284	1.33704	1.40951	1.49991	1.5778	1.64302	1.70939	1.82038
Non-Hispanic Asian	61	1.1558	1.24412	1.31946	1.39377	1.48697	1.564	1.62827	1.69473	1.803
Non-Hispanic Asian	62	1.1367	1.22422	1.30137	1.37749	1.47342	1.54952	1.61274	1.6793	1.78515
Non-Hispanic Asian	63	1.11654	1.20319	1.28288	1.36072	1.45926	1.53434	1.59644	1.66311	1.76692
Non-Hispanic Asian	64	1.09541	1.18112	1.2641	1.34352	1.44451	1.51849	1.57937	1.64615	1.7484
Non-Hispanic Asian	65	1.07344	1.15812	1.24515	1.32594	1.4292	1.50198	1.56154	1.62846	1.7297
Non-Hispanic Asian	66	1.05075	1.13428	1.22618	1.30805	1.41335	1.48483	1.54297	1.61005	1.71092
Non-Hispanic Asian	67	1.02749	1.10973	1.20733	1.28993	1.39699	1.46707	1.52367	1.59095	1.6922
Non-Hispanic Asian	68	1.00379	1.08458	1.18876	1.27166	1.38017	1.44873	1.50369	1.57119	1.67366
Non-Hispanic Asian	69	0.979815	1.05899	1.17063	1.25332	1.36293	1.42984	1.48304	1.55082	1.65545
Non-Hispanic Asian	70	0.955748	1.03311	1.15313	1.23501	1.34532	1.41046	1.46178	1.52989	1.63773
Non-Hispanic Asian	71	0.931765	1.00709	1.13644	1.21682	1.32739	1.39061	1.43994	1.50844	1.62065
Non-Hispanic Asian	72	0.908063	0.981117	1.12076	1.19888	1.30921	1.37037	1.41757	1.48655	1.6044
Non-Hispanic Asian	73	0.884845	0.955366	1.10631	1.18129	1.29083	1.34978	1.39474	1.46427	1.58916
Non-Hispanic Asian	74	0.862326	0.930037	1.09329	1.16417	1.27233	1.3289	1.37149	1.44168	1.57513
Non-Hispanic Asian	75	0.840733	0.905333	1.08194	1.14766	1.25379	1.30781	1.3479	1.41887	1.5625
Non-Hispanic Asian	76	0.820301	0.88147	1.0725	1.13188	1.23528	1.28657	1.32404	1.39591	1.55149
Non-Hispanic Asian	77	0.801275	0.858675	1.06522	1.11698	1.2169	1.26527	1.29998	1.3729	1.54233
Non-Hispanic Asian	78	0.783912	0.837182	1.06034	1.1031	1.19873	1.24398	1.27581	1.34995	1.53524
Non-Hispanic Asian	80	0.755245	0.799095	1.05891	1.07905	1.16342	1.20179	1.22749	1.3046	1.52826
Non-Hispanic Black	6	0.468354	0.562162	0.620482	0.669604	0.729065	0.783123	0.83125	0.888889	0.944785
Non-Hispanic Black	7	0.533817	0.56618	0.639305	0.671053	0.714832	0.75974	0.801135	0.87037	0.919517
Non-Hispanic Black	8	0.612779	0.645413	0.718465	0.75201	0.79661	0.852191	0.895104	0.973188	1.0196
Non-Hispanic Black	9	0.692308	0.750523	0.820408	0.864187	0.917031	0.989071	1.03791	1.12386	1.17297
Non-Hispanic Black	10	0.766936	0.858729	0.926882	0.984036	1.04798	1.13623	1.19329	1.28675	1.34332
Non-Hispanic Black	11	0.834586	0.959717	1.02898	1.1	1.17556	1.27735	1.34375	1.44454	1.51203
Non-Hispanic Black	12	0.894768	1.04928	1.12255	1.20662	1.29312	1.40507	1.48119	1.5891	1.66973
Non-Hispanic Black	13	0.94772	1.12622	1.20594	1.30163	1.39785	1.5166	1.60242	1.71717	1.81201
Non-Hispanic Black	14	0.993998	1.19086	1.27878	1.38448	1.48894	1.61155	1.70678	1.828	1.93724
Non-Hispanic Black	15	1.03427	1.24419	1.34144	1.45549	1.56669	1.69072	1.79491	1.92216	2.0453
Non-Hispanic Black	16	1.06922	1.28748	1.39458	1.51542	1.63193	1.75547	1.86809	2.00086	2.13689
Non-Hispanic Black	17	1.09948	1.32208	1.43904	1.56527	1.68576	1.80738	1.92784	2.06561	2.21316
Non-Hispanic Black	18	1.12562	1.34925	1.47571	1.60606	1.72936	1.84805	1.97576	2.11795	2.27545
Non-Hispanic Black	19	1.14817	1.37016	1.50544	1.63882	1.76388	1.87903	2.01337	2.15944	2.32517
Non-Hispanic Black	20	1.16756	1.38585	1.52905	1.66453	1.79046	1.90174	2.04211	2.1915	2.36371
Non-Hispanic Black	21	1.18419	1.39724	1.5473	1.68407	1.81012	1.91744	2.06327	2.21546	2.39241
Non-Hispanic Black	22	1.19838	1.40509	1.56087	1.69827	1.82381	1.9273	2.078	2.23248	2.41249
Non-Hispanic Black	23	1.21041	1.41008	1.57038	1.70786	1.83237	1.93229	2.08733	2.24364	2.42512
Non-Hispanic Black	24	1.22052	1.41276	1.57638	1.71349	1.83657	1.93329	2.09214	2.24986	2.43135
Non-Hispanic Black	25	1.22892	1.41359	1.57936	1.71575	1.83708	1.93105	2.09322	2.25196	2.43214
Non-Hispanic Black	26	1.23577	1.41296	1.57977	1.71514	1.83449	1.92621	2.09122	2.25064	2.42833
Non-Hispanic Black	27	1.24121	1.41118	1.57798	1.71212	1.82932	1.91932	2.08672	2.24652	2.42072
Non-Hispanic Black	28	1.24536	1.4085	1.57433	1.70708	1.82204	1.91084	2.0802	2.24013	2.40998
Non-Hispanic Black	29	1.24833	1.40513	1.56912	1.70036	1.81303	1.90116	2.07209	2.23192	2.39675
Non-Hispanic Black	30	1.2502	1.4012	1.5626	1.69227	1.80265	1.89061	2.06272	2.22229	2.38155
Non-Hispanic Black	31	1.25103	1.39685	1.55501	1.68305	1.7912	1.87946	2.05238	2.21156	2.36488
Non-Hispanic Black	32	1.25088	1.39216	1.54654	1.67294	1.77892	1.86792	2.04132	2.2	2.34715
Non-Hispanic Black	33	1.2498	1.38718	1.53736	1.66212	1.76605	1.85616	2.02973	2.18785	2.32875
Non-Hispanic Black	34	1.24783	1.38195	1.52762	1.65076	1.75276	1.84433	2.01777	2.17529	2.30998
Non-Hispanic Black	35	1.24501	1.3765	1.51744	1.63901	1.73921	1.83253	2.00556	2.16248	2.29114
Non-Hispanic Black	36	1.24136	1.37083	1.50693	1.62697	1.72555	1.82085	1.99321	2.14954	2.27245
Non-Hispanic Black	37	1.2369	1.36493	1.49618	1.61475	1.71187	1.80933	1.98079	2.13657	2.25411
Non-Hispanic Black	38	1.23167	1.35878	1.48527	1.60243	1.69827	1.79802	1.96834	2.12364	2.2363
Non-Hispanic Black	39	1.22568	1.35238	1.47427	1.59007	1.68481	1.78693	1.95592	2.11081	2.21914
Non-Hispanic Black	40	1.21894	1.34569	1.46321	1.57774	1.67156	1.77607	1.94354	2.0981	2.20275
Non-Hispanic Black	41	1.21148	1.33869	1.45216	1.56548	1.65856	1.76543	1.93121	2.08556	2.18721
Non-Hispanic Black	42	1.20332	1.33135	1.44115	1.55332	1.64583	1.75501	1.91894	2.07317	2.17258
Non-Hispanic Black	43	1.19446	1.32364	1.43019	1.54129	1.6334	1.74477	1.90672	2.06094	2.1589
Non-Hispanic Black	44	1.18493	1.31553	1.41932	1.5294	1.62129	1.73469	1.89454	2.04887	2.14618
Non-Hispanic Black	45	1.17475	1.30701	1.40854	1.51768	1.60948	1.72474	1.88237	2.03692	2.13443
Non-Hispanic Black	46	1.16393	1.29804	1.39787	1.50612	1.59799	1.71489	1.87021	2.02508	2.12362
Non-Hispanic Black	47	1.15251	1.28861	1.38731	1.49472	1.5868	1.70508	1.85802	2.01331	2.11374
Non-Hispanic Black	48	1.1405	1.27871	1.37686	1.4835	1.5759	1.6953	1.8458	2.00159	2.10473
Non-Hispanic Black	49	1.12792	1.26832	1.36653	1.47244	1.56527	1.68549	1.8335	1.98987	2.09654
Non-Hispanic Black	50	1.11481	1.25746	1.3563	1.46154	1.55489	1.67563	1.82111	1.97812	2.08911
Non-Hispanic Black	51	1.10119	1.24611	1.34617	1.45078	1.54474	1.66567	1.8086	1.9663	2.08234
Non-Hispanic Black	52	1.08709	1.23428	1.33614	1.44017	1.53478	1.65558	1.79597	1.95437	2.07616
Non-Hispanic Black	53	1.07255	1.222	1.32619	1.42967	1.525	1.64534	1.78318	1.94228	2.07047
Non-Hispanic Black	54	1.05761	1.20928	1.3163	1.4193	1.51536	1.6349	1.77023	1.93	2.06515
Non-Hispanic Black	55	1.04229	1.19614	1.30648	1.40902	1.50583	1.62424	1.75709	1.91749	2.06011
Non-Hispanic Black	56	1.02665	1.18263	1.2967	1.39883	1.49638	1.61335	1.74377	1.90471	2.05521
Non-Hispanic Black	57	1.01073	1.16878	1.28696	1.38872	1.48698	1.6022	1.73026	1.89162	2.05033
Non-Hispanic Black	58	0.994561	1.15464	1.27723	1.37867	1.4776	1.59078	1.71656	1.87818	2.04534
Non-Hispanic Black	59	0.978205	1.14027	1.26751	1.36867	1.4682	1.57909	1.70267	1.86438	2.04011
Non-Hispanic Black	60	0.961708	1.12572	1.25778	1.3587	1.45877	1.5671	1.68859	1.85016	2.03448
Non-Hispanic Black	61	0.945123	1.11107	1.24803	1.34877	1.44926	1.55484	1.67436	1.83552	2.02832
Non-Hispanic Black	62	0.928507	1.09639	1.23824	1.33886	1.43964	1.54229	1.65997	1.82042	2.02146
Non-Hispanic Black	63	0.911917	1.08176	1.22841	1.32895	1.4299	1.52946	1.64545	1.80485	2.01377
Non-Hispanic Black	64	0.895413	1.06727	1.21851	1.31905	1.42	1.51638	1.63083	1.78877	2.00507
Non-Hispanic Black	65	0.879058	1.05302	1.20854	1.30915	1.40992	1.50306	1.61615	1.77219	1.9952
Non-Hispanic Black	66	0.862919	1.0391	1.1985	1.29924	1.39963	1.48953	1.60144	1.75508	1.984
Non-Hispanic Black	67	0.847062	1.02564	1.18836	1.28932	1.38911	1.47581	1.58674	1.73745	1.97131
Non-Hispanic Black	68	0.831558	1.01274	1.17811	1.27939	1.37834	1.46193	1.5721	1.71927	1.95695
Non-Hispanic Black	69	0.816479	1.00053	1.16776	1.26945	1.3673	1.44795	1.55757	1.70056	1.94075
Non-Hispanic Black	70	0.801901	0.989135	1.1573	1.2595	1.35598	1.4339	1.54321	1.68132	1.92253
Non-Hispanic Black	71	0.7879	0.978691	1.14671	1.24954	1.34434	1.41983	1.52909	1.66154	1.90213
Non-Hispanic Black	72	0.774555	0.96934	1.13599	1.23959	1.3324	1.4058	1.51527	1.64125	1.87935
Non-Hispanic Black	73	0.761949	0.961231	1.12514	1.22964	1.32012	1.39187	1.50182	1.62045	1.85402
Non-Hispanic Black	74	0.750165	0.954518	1.11416	1.21971	1.3075	1.3781	1.48883	1.59916	1.82597
Non-Hispanic Black	75	0.73929	0.94936	1.10305	1.20981	1.29453	1.36457	1.47638	1.5774	1.79499
Non-Hispanic Black	76	0.729411	0.945925	1.09179	1.19995	1.2812	1.35134	1.46455	1.5552	1.76093
Non-Hispanic Black	77	0.720619	0.944385	1.08041	1.19015	1.26751	1.33851	1.45344	1.53258	1.72358
Non-Hispanic Black	78	0.713006	0.944917	1.06888	1.18041	1.25346	1.32615	1.44316	1.50958	1.68276
Non-Hispanic Black	79	0.706667	0.947706	1.05723	1.17077	1.23904	1.31436	1.43379	1.48623	1.63829
Non-Hispanic Black	80	0.701697	0.952941	1.04545	1.16123	1.22426	1.30322	1.42546	1.46256	1.58997
Hispanic	6	0.472826	0.515	0.539474	0.578231	0.638037	0.692995	0.747191	0.794521	0.813793
Hispanic	7	0.380489	0.457387	0.483427	0.521338	0.553269	0.614907	0.668831	0.702209	0.753927
Hispanic	8	0.424776	0.518263	0.554815	0.594991	0.630137	0.692423	0.746939	0.788945	0.86373
Hispanic	9	0.521739	0.623529	0.674224	0.718941	0.769458	0.831325	0.888371	0.946883	1.03885
Hispanic	10	0.632289	0.738767	0.804469	0.855212	0.924365	0.986626	1.04807	1.12435	1.22964
Hispanic	11	0.738414	0.848195	0.928316	0.985915	1.07283	1.13685	1.20415	1.29655	1.41253
Hispanic	12	0.832419	0.945152	1.03836	1.10314	1.20515	1.27229	1.34637	1.45217	1.57701
Hispanic	13	0.91176	1.02752	1.13212	1.20405	1.31788	1.38924	1.47059	1.58683	1.71921
Hispanic	14	0.976438	1.09543	1.20962	1.28837	1.41073	1.48711	1.57584	1.69971	1.83867
Hispanic	15	1.02766	1.15007	1.27203	1.35712	1.48498	1.56688	1.66277	1.79182	1.93665
Hispanic	16	1.06711	1.19304	1.32106	1.41186	1.54259	1.63021	1.73285	1.86503	2.01516
Hispanic	17	1.09663	1.22606	1.35855	1.45436	1.58575	1.67909	1.78787	1.92153	2.07653
Hispanic	18	1.11797	1.25079	1.38629	1.48639	1.61665	1.71549	1.82973	1.96356	2.12309
Hispanic	19	1.13274	1.26873	1.40595	1.5096	1.63734	1.74132	1.86024	1.99329	2.15705
Hispanic	20	1.14234	1.28121	1.41902	1.52548	1.64965	1.75832	1.88112	2.01269	2.18043
Hispanic	21	1.148	1.28938	1.4268	1.53538	1.65523	1.76803	1.89391	2.02353	2.19505
Hispanic	22	1.15074	1.29421	1.43041	1.54044	1.65548	1.77182	1.9	2.02739	2.20248
Hispanic	23	1.15138	1.29653	1.4308	1.54167	1.65163	1.77088	1.9006	2.02564	2.20412
Hispanic	24	1.15063	1.29699	1.42876	1.53991	1.6447	1.76623	1.89678	2.01945	2.20115
Hispanic	25	1.14902	1.29614	1.42496	1.53587	1.63555	1.75873	1.88946	2.00984	2.19459
Hispanic	26	1.14697	1.2944	1.41992	1.53015	1.6249	1.74911	1.87943	1.99766	2.18529
Hispanic	27	1.14482	1.29211	1.41409	1.52323	1.61333	1.73799	1.86736	1.98364	2.17399
Hispanic	28	1.14277	1.28952	1.4078	1.51553	1.6013	1.72587	1.85383	1.96836	2.16126
Hispanic	29	1.14101	1.28681	1.40131	1.50734	1.5892	1.71315	1.83929	1.95231	2.1476
Hispanic	30	1.1396	1.2841	1.39483	1.49893	1.57729	1.70017	1.82417	1.9359	2.13341
Hispanic	31	1.13861	1.28148	1.3885	1.49048	1.5658	1.68719	1.80877	1.91945	2.119
Hispanic	32	1.13802	1.27898	1.3824	1.48214	1.55488	1.67439	1.79335	1.9032	2.10462
Hispanic	33	1.1378	1.2766	1.37659	1.474	1.54463	1.66195	1.77814	1.88734	2.09045
Hispanic	34	1.1379	1.27432	1.37109	1.46613	1.53509	1.64994	1.76328	1.87202	2.07663
Hispanic	35	1.13823	1.2721	1.3659	1.45856	1.5263	1.63845	1.7489	1.85731	2.06325
Hispanic	36	1.13869	1.26988	1.36099	1.4513	1.51823	1.62751	1.73509	1.84329	2.05037
Hispanic	37	1.13918	1.2676	1.35632	1.44434	1.51085	1.61712	1.72189	1.82998	2.038
Hispanic	38	1.13958	1.26518	1.35183	1.43765	1.50409	1.60727	1.70933	1.81737	2.02614
Hispanic	39	1.13977	1.26253	1.34744	1.43118	1.4979	1.59793	1.69742	1.80545	2.01477
Hispanic	40	1.13965	1.25958	1.3431	1.4249	1.49218	1.58906	1.68615	1.79417	2.00385
Hispanic	41	1.13908	1.25625	1.33872	1.41874	1.48684	1.5806	1.67549	1.78349	1.99332
Hispanic	42	1.13797	1.25245	1.33423	1.41264	1.48178	1.57248	1.6654	1.77333	1.98312
Hispanic	43	1.1362	1.24811	1.32955	1.40653	1.4769	1.56462	1.65583	1.76364	1.97317
Hispanic	44	1.13369	1.24317	1.32459	1.40034	1.47209	1.55697	1.64672	1.75432	1.9634
Hispanic	45	1.13033	1.23755	1.31929	1.39401	1.46726	1.54943	1.638	1.74529	1.95371
Hispanic	46	1.12606	1.23122	1.31359	1.38748	1.46229	1.54193	1.62959	1.73648	1.94403
Hispanic	47	1.12081	1.22411	1.3074	1.38068	1.45709	1.53438	1.62144	1.72779	1.93427
Hispanic	48	1.11452	1.21619	1.30069	1.37355	1.45158	1.52672	1.61345	1.71915	1.92434
Hispanic	49	1.10716	1.20745	1.2934	1.36603	1.44565	1.51886	1.60554	1.71046	1.91416
Hispanic	50	1.09868	1.19786	1.2855	1.35809	1.43924	1.51074	1.59765	1.70166	1.90366
Hispanic	51	1.08909	1.18742	1.27693	1.34966	1.43227	1.50229	1.58969	1.69266	1.89276
Hispanic	52	1.07837	1.17614	1.2677	1.34073	1.42467	1.49345	1.58158	1.6834	1.88139
Hispanic	53	1.06654	1.16404	1.25777	1.33125	1.41639	1.48416	1.57324	1.67381	1.86948
Hispanic	54	1.05363	1.15114	1.24715	1.3212	1.40739	1.47437	1.56462	1.66383	1.85698
Hispanic	55	1.03967	1.1375	1.23584	1.31058	1.39762	1.46405	1.55563	1.65341	1.84385
Hispanic	56	1.02473	1.12317	1.22385	1.29936	1.38706	1.45315	1.54621	1.6425	1.83002
Hispanic	57	1.00887	1.10821	1.21121	1.28755	1.37568	1.44165	1.5363	1.63108	1.81548
Hispanic	58	0.992182	1.09271	1.19796	1.27515	1.3635	1.42952	1.52584	1.6191	1.80019
Hispanic	59	0.974762	1.07676	1.18415	1.26219	1.3505	1.41676	1.51477	1.60655	1.78413
Hispanic	60	0.956726	1.06046	1.16982	1.24869	1.3367	1.40335	1.50306	1.59342	1.76729
Hispanic	61	0.9382	1.04393	1.15505	1.23469	1.32213	1.38931	1.49065	1.57969	1.74967
Hispanic	62	0.919329	1.0273	1.13992	1.22021	1.30682	1.37463	1.4775	1.56537	1.73128
Hispanic	63	0.900269	1.0107	1.12451	1.20532	1.29082	1.35934	1.4636	1.55048	1.71212
Hispanic	64	0.88119	0.994299	1.10891	1.19007	1.27419	1.34347	1.44889	1.53503	1.69223
Hispanic	65	0.862277	0.978251	1.09325	1.17453	1.257	1.32706	1.43338	1.51906	1.67163
Hispanic	66	0.843729	0.962733	1.07764	1.15878	1.23931	1.31014	1.41703	1.5026	1.65038
Hispanic	67	0.825756	0.947933	1.0622	1.14289	1.22124	1.29276	1.39984	1.4857	1.62851
Hispanic	68	0.808585	0.93405	1.04709	1.12697	1.20286	1.275	1.38181	1.46841	1.60609
Hispanic	69	0.792453	0.921294	1.03243	1.11111	1.1843	1.25691	1.36293	1.45081	1.58318
Hispanic	70	0.777611	0.909885	1.01841	1.09542	1.16567	1.23858	1.34321	1.43296	1.55987
Hispanic	71	0.764323	0.900054	1.00518	1.08003	1.14711	1.22009	1.32267	1.41495	1.53624
Hispanic	72	0.752865	0.892046	0.992919	1.06505	1.12876	1.20154	1.30132	1.39686	1.51239
Hispanic	73	0.743526	0.886111	0.981821	1.05062	1.11076	1.18301	1.27919	1.37881	1.48841
Hispanic	74	0.736606	0.882514	0.972082	1.03688	1.09329	1.16464	1.2563	1.36088	1.46443
Hispanic	75	0.732419	0.881528	0.963907	1.02398	1.07652	1.14652	1.2327	1.34322	1.44056
Hispanic	76	0.731289	0.883438	0.957513	1.01208	1.06062	1.12879	1.20843	1.32593	1.41693
Hispanic	77	0.733552	0.888535	0.953125	1.00134	1.04578	1.11158	1.18353	1.30915	1.39369
Hispanic	78	0.739555	0.897124	0.950976	0.991933	1.03222	1.09503	1.15806	1.29302	1.37097
Hispanic	80	0.764228	0.926037	0.954373	0.97786	1.00974	1.06452	1.10563	1.26334	1.32774
Non-Hispanic White	6	0.451173	0.559322	0.596273	0.66242	0.738854	0.753333	0.785714	0.82	0.896552
Non-Hispanic White	7	0.480561	0.534091	0.562986	0.59469	0.651109	0.688194	0.748839	0.808917	0.876679
Non-Hispanic White	8	0.552189	0.598355	0.636943	0.66144	0.716942	0.770866	0.848684	0.920502	1
Non-Hispanic White	9	0.638451	0.698616	0.753121	0.783353	0.845958	0.913158	1.0017	1.07933	1.17788
Non-Hispanic White	10	0.72619	0.808881	0.880267	0.921951	0.994382	1.07242	1.16775	1.24892	1.36777
Non-Hispanic White	11	0.809173	0.91644	1.00333	1.05844	1.14087	1.22794	1.32753	1.41159	1.54925
Non-Hispanic White	12	0.884644	1.01531	1.11541	1.18395	1.27539	1.37005	1.47224	1.55919	1.71305
Non-Hispanic White	13	0.951636	1.10301	1.21379	1.29483	1.39379	1.49481	1.59847	1.68851	1.85567
Non-Hispanic White	14	1.0101	1.17893	1.29795	1.39008	1.495	1.60132	1.70566	1.79896	1.9766
Non-Hispanic White	15	1.06047	1.24339	1.36849	1.47017	1.57953	1.6902	1.79465	1.8913	2.07686
Non-Hispanic White	16	1.10338	1.29722	1.42653	1.53622	1.64868	1.76284	1.86697	1.96693	2.15819
Non-Hispanic White	17	1.13954	1.34142	1.4734	1.58968	1.70407	1.82093	1.92445	2.02755	2.22263
Non-Hispanic White	18	1.16969	1.37709	1.51049	1.63205	1.7474	1.86626	1.96893	2.07491	2.27228
Non-Hispanic White	19	1.19453	1.40529	1.53911	1.66483	1.78036	1.90055	2.00222	2.11072	2.30913
Non-Hispanic White	20	1.2147	1.427	1.5605	1.68939	1.80449	1.92542	2.02596	2.13659	2.33504
Non-Hispanic White	21	1.23078	1.44315	1.57577	1.70701	1.82119	1.94234	2.04167	2.15397	2.35172
Non-Hispanic White	22	1.24332	1.45455	1.5859	1.71881	1.83173	1.95261	2.05067	2.16419	2.36068
Non-Hispanic White	23	1.25277	1.46194	1.59177	1.72577	1.83721	1.95738	2.05416	2.16843	2.36326
Non-Hispanic White	24	1.25956	1.46596	1.59412	1.72878	1.83858	1.95767	2.05316	2.16773	2.36062
Non-Hispanic White	25	1.26406	1.46717	1.59362	1.72858	1.83666	1.95434	2.04857	2.16301	2.3538
Non-Hispanic White	26	1.26657	1.46606	1.59081	1.72581	1.83217	1.94814	2.04114	2.15507	2.34368
Non-Hispanic White	27	1.26739	1.46305	1.58619	1.72103	1.82569	1.93972	2.03155	2.1446	2.33102
Non-Hispanic White	28	1.26676	1.4585	1.58014	1.7147	1.81773	1.92961	2.02033	2.1322	2.31646
Non-Hispanic White	29	1.26488	1.45274	1.57302	1.70721	1.80871	1.91828	2.00797	2.11838	2.30057
Non-Hispanic White	30	1.26195	1.44601	1.56509	1.69888	1.79896	1.90609	1.99484	2.10359	2.28379
Non-Hispanic White	31	1.25811	1.43854	1.5566	1.68998	1.78877	1.89337	1.98128	2.08819	2.26653
Non-Hispanic White	32	1.25351	1.43053	1.54772	1.68073	1.77836	1.88036	1.96755	2.07249	2.2491
Non-Hispanic White	33	1.24827	1.42211	1.53862	1.6713	1.7679	1.86728	1.95385	2.05676	2.23175
Non-Hispanic White	34	1.24247	1.41343	1.52941	1.66181	1.75752	1.85427	1.94035	2.0412	2.2147
Non-Hispanic White	35	1.23621	1.40458	1.52018	1.65238	1.74731	1.84147	1.92717	2.02599	2.19811
Non-Hispanic White	36	1.22955	1.39564	1.511	1.64308	1.73736	1.82895	1.91441	2.01125	2.1821
Non-Hispanic White	37	1.22255	1.38668	1.50192	1.63396	1.72768	1.81679	1.90214	1.9971	2.16676
Non-Hispanic White	38	1.21528	1.37775	1.49296	1.62504	1.71831	1.80502	1.89038	1.98361	2.15215
Non-Hispanic White	39	1.20776	1.36888	1.48414	1.61634	1.70924	1.79365	1.87915	1.97081	2.13829
Non-Hispanic White	40	1.20003	1.36008	1.47548	1.60786	1.70045	1.78268	1.86845	1.95875	2.12519
Non-Hispanic White	41	1.19211	1.35139	1.46695	1.59957	1.69192	1.77211	1.85827	1.94743	2.11286
Non-Hispanic White	42	1.18404	1.34279	1.45855	1.59147	1.68361	1.7619	1.84857	1.93684	2.10125
Non-Hispanic White	43	1.17582	1.33429	1.45026	1.58351	1.67548	1.75202	1.83931	1.92696	2.09033
Non-Hispanic White	44	1.16748	1.32589	1.44205	1.57566	1.66746	1.74242	1.83044	1.91775	2.08004
Non-Hispanic White	45	1.15901	1.31755	1.43389	1.56787	1.65951	1.73306	1.82191	1.90916	2.07033
Non-Hispanic White	46	1.15044	1.30928	1.42576	1.56011	1.65157	1.72388	1.81364	1.90115	2.06112
Non-Hispanic White	47	1.14175	1.30106	1.41762	1.55231	1.64357	1.71482	1.80559	1.89364	2.05233
Non-Hispanic White	48	1.13296	1.29285	1.40944	1.54444	1.63547	1.70584	1.79767	1.88657	2.04389
Non-Hispanic White	49	1.12407	1.28464	1.40118	1.53644	1.62719	1.69686	1.78981	1.87986	2.0357
Non-Hispanic White	50	1.11508	1.2764	1.39282	1.52827	1.61869	1.68783	1.78195	1.87343	2.02768
Non-Hispanic White	51	1.10599	1.26812	1.38432	1.51988	1.6099	1.67869	1.774	1.8672	2.01974
Non-Hispanic White	52	1.0968	1.25976	1.37566	1.51121	1.60078	1.66938	1.76591	1.86108	2.01178
Non-Hispanic White	53	1.0875	1.2513	1.3668	1.50224	1.59128	1.65986	1.7576	1.85497	2.00371
Non-Hispanic White	54	1.0781	1.24273	1.35773	1.49291	1.58134	1.65007	1.74901	1.84879	1.99544
Non-Hispanic White	55	1.0686	1.23401	1.34843	1.48319	1.57094	1.63995	1.74006	1.84245	1.98687
Non-Hispanic White	56	1.05899	1.22513	1.33887	1.47305	1.56003	1.62947	1.73069	1.83585	1.97792
Non-Hispanic White	57	1.04928	1.21607	1.32905	1.46246	1.5486	1.61859	1.72085	1.8289	1.9685
Non-Hispanic White	58	1.03947	1.20681	1.31895	1.45139	1.5366	1.60727	1.71048	1.8215	1.95853
Non-Hispanic White	59	1.02956	1.19734	1.30857	1.43982	1.52403	1.59548	1.69953	1.81356	1.94791
Non-Hispanic White	60	1.01955	1.18764	1.29791	1.42773	1.51087	1.58319	1.68794	1.805	1.93656
Non-Hispanic White	61	1.00945	1.17771	1.28697	1.41512	1.49712	1.57038	1.67568	1.79571	1.92442
Non-Hispanic White	62	0.999258	1.16753	1.27576	1.40198	1.48277	1.55703	1.66271	1.78562	1.9114
Non-Hispanic White	63	0.988982	1.15711	1.26429	1.38829	1.46783	1.54314	1.64899	1.77462	1.89744
Non-Hispanic White	64	0.978629	1.14643	1.25257	1.37408	1.45231	1.52869	1.63449	1.76265	1.88247
Non-Hispanic White	65	0.968208	1.1355	1.24063	1.35933	1.43624	1.51369	1.61918	1.7496	1.86643
Non-Hispanic White	66	0.957726	1.12432	1.2285	1.34408	1.41963	1.49814	1.60305	1.7354	1.84925
Non-Hispanic White	67	0.947195	1.1129	1.2162	1.32833	1.40253	1.48205	1.58608	1.71998	1.83088
Non-Hispanic White	68	0.936627	1.10124	1.20376	1.31211	1.38496	1.46544	1.56826	1.70324	1.81128
Non-Hispanic White	69	0.926036	1.08935	1.19124	1.29545	1.36697	1.44833	1.54958	1.68512	1.7904
Non-Hispanic White	70	0.915434	1.07726	1.17866	1.27839	1.34862	1.43075	1.53005	1.66554	1.76819
Non-Hispanic White	71	0.904839	1.06497	1.16609	1.26096	1.32996	1.41274	1.50966	1.64444	1.74463
Non-Hispanic White	72	0.894268	1.05251	1.15357	1.24321	1.31106	1.39433	1.48844	1.62174	1.71966
Non-Hispanic White	73	0.88374	1.03989	1.14117	1.22518	1.29199	1.37556	1.46639	1.59739	1.69328
Non-Hispanic White	74	0.873274	1.02715	1.12894	1.20694	1.27282	1.3565	1.44354	1.57131	1.66546
Non-Hispanic White	75	0.862893	1.01431	1.11696	1.18854	1.25364	1.33718	1.4199	1.54345	1.63617
Non-Hispanic White	76	0.85262	1.00141	1.10529	1.17006	1.23454	1.31769	1.39552	1.51376	1.60541
Non-Hispanic White	77	0.842478	0.988473	1.09402	1.15155	1.21562	1.29808	1.37043	1.48217	1.57316
Non-Hispanic White	78	0.832494	0.975542	1.08322	1.1331	1.19697	1.27843	1.34466	1.44864	1.53942
Non-Hispanic White	79	0.822695	0.962656	1.07298	1.11479	1.17871	1.25881	1.31827	1.41313	1.50419
Non-Hispanic White	80	0.81311	0.949859	1.06339	1.0967	1.16096	1.23932	1.2913	1.37558	1.46747

## Sheet: Females
Ethnicity	Age (Years)	10th Quantile	20th Quantile	30th Quantile	40th Quantile	50th Quantile	60th Quantile	70th Quantile	80th Quantile	90th Quantile
Non-Hispanic Asian	6	0.379392	0.445833	0.510638	0.524476	0.618056	0.634615	0.634615	0.696552	0.724359
Non-Hispanic Asian	7	0.461988	0.494796	0.537628	0.563615	0.612794	0.65277	0.68125	0.715895	0.823662
Non-Hispanic Asian	8	0.545908	0.575419	0.610187	0.644135	0.678161	0.73088	0.772438	0.798586	0.944515
Non-Hispanic Asian	9	0.620321	0.658762	0.69397	0.733333	0.765737	0.825301	0.872779	0.9	1.06144
Non-Hispanic Asian	10	0.682151	0.733274	0.774011	0.817182	0.853808	0.916873	0.967113	1.00012	1.16471
Non-Hispanic Asian	11	0.731478	0.795095	0.844233	0.890166	0.933032	0.997683	1.04949	1.09034	1.25151
Non-Hispanic Asian	12	0.769599	0.843819	0.902758	0.950763	1	1.06515	1.11829	1.16757	1.32208
Non-Hispanic Asian	13	0.798185	0.880529	0.949689	0.999304	1.05417	1.11921	1.17386	1.23135	1.37793
Non-Hispanic Asian	14	0.818918	0.906873	0.986026	1.03694	1.09635	1.16096	1.21748	1.2825	1.42099
Non-Hispanic Asian	15	0.833333	0.924623	1.01311	1.06512	1.12793	1.19196	1.2507	1.32238	1.45327
Non-Hispanic Asian	16	0.842769	0.935461	1.03237	1.08532	1.15046	1.21387	1.27513	1.35251	1.47664
Non-Hispanic Asian	17	0.848359	0.940897	1.04514	1.09896	1.16549	1.22828	1.29229	1.37441	1.49275
Non-Hispanic Asian	18	0.851042	0.942236	1.05266	1.10728	1.17444	1.23663	1.30355	1.38947	1.50307
Non-Hispanic Asian	19	0.85159	0.940583	1.05602	1.1114	1.17857	1.24022	1.31008	1.39895	1.50881
Non-Hispanic Asian	20	0.850623	0.93685	1.05614	1.11227	1.17899	1.24014	1.31293	1.40397	1.51102
Non-Hispanic Asian	21	0.848634	0.931785	1.05382	1.11069	1.17664	1.23732	1.31295	1.40545	1.51055
Non-Hispanic Asian	22	0.846011	0.925982	1.04973	1.10732	1.17229	1.23255	1.31087	1.40423	1.5081
Non-Hispanic Asian	23	0.84305	0.919912	1.0444	1.10273	1.1666	1.22645	1.30728	1.40096	1.50425
Non-Hispanic Asian	24	0.839974	0.913934	1.0383	1.09737	1.16009	1.21955	1.30267	1.39621	1.49945
Non-Hispanic Asian	25	0.836944	0.908317	1.03178	1.09159	1.15318	1.21227	1.29743	1.39045	1.49407
Non-Hispanic Asian	26	0.834069	0.90325	1.02513	1.08568	1.14621	1.20492	1.29187	1.38404	1.48838
Non-Hispanic Asian	27	0.831418	0.89886	1.01857	1.07987	1.13942	1.19775	1.28623	1.3773	1.4826
Non-Hispanic Asian	28	0.829024	0.895218	1.01226	1.0743	1.133	1.19095	1.28069	1.37044	1.47687
Non-Hispanic Asian	29	0.826897	0.892354	1.00632	1.06912	1.12709	1.18465	1.27537	1.36365	1.47131
Non-Hispanic Asian	30	0.82502	0.890261	1.00083	1.06438	1.12175	1.17891	1.27037	1.35706	1.46597
Non-Hispanic Asian	31	0.823365	0.888902	0.995833	1.06013	1.11705	1.17379	1.26574	1.35076	1.4609
Non-Hispanic Asian	32	0.821886	0.888221	0.991357	1.0564	1.11298	1.1693	1.26149	1.34482	1.4561
Non-Hispanic Asian	33	0.820531	0.88814	0.987393	1.05318	1.10953	1.16542	1.25765	1.33925	1.45156
Non-Hispanic Asian	34	0.81924	0.888571	0.983919	1.05044	1.10667	1.16212	1.25418	1.33408	1.44725
Non-Hispanic Asian	35	0.817949	0.889416	0.980898	1.04814	1.10433	1.15935	1.25105	1.32927	1.44312
Non-Hispanic Asian	36	0.81659	0.890569	0.978281	1.04624	1.10246	1.15704	1.24821	1.32483	1.43913
Non-Hispanic Asian	37	0.815098	0.891923	0.976012	1.04467	1.10097	1.15512	1.24562	1.32069	1.43521
Non-Hispanic Asian	38	0.813406	0.893368	0.974024	1.04338	1.09978	1.15351	1.24322	1.31682	1.4313
Non-Hispanic Asian	39	0.811449	0.894794	0.972249	1.04228	1.0988	1.15212	1.24093	1.31316	1.42733
Non-Hispanic Asian	40	0.809166	0.896095	0.970614	1.04131	1.09794	1.15088	1.23869	1.30966	1.42324
Non-Hispanic Asian	41	0.806499	0.897167	0.969045	1.0404	1.0971	1.14969	1.23644	1.30624	1.41896
Non-Hispanic Asian	42	0.803396	0.897913	0.967469	1.03946	1.09619	1.14847	1.2341	1.30286	1.41442
Non-Hispanic Asian	43	0.799807	0.898239	0.965811	1.03842	1.09513	1.14715	1.23162	1.29944	1.40957
Non-Hispanic Asian	44	0.79569	0.898059	0.964	1.03721	1.09382	1.14563	1.22892	1.29592	1.40435
Non-Hispanic Asian	45	0.791009	0.897295	0.961967	1.03577	1.09219	1.14384	1.22594	1.29224	1.39871
Non-Hispanic Asian	46	0.785732	0.895875	0.959645	1.03402	1.09016	1.14172	1.22264	1.28834	1.39259
Non-Hispanic Asian	47	0.779835	0.893737	0.956973	1.0319	1.08765	1.1392	1.21896	1.28418	1.38596
Non-Hispanic Asian	48	0.773301	0.890826	0.953892	1.02936	1.0846	1.13623	1.21486	1.27969	1.37878
Non-Hispanic Asian	49	0.766117	0.887097	0.95035	1.02635	1.08096	1.13276	1.2103	1.27484	1.37103
Non-Hispanic Asian	50	0.758281	0.882514	0.946298	1.0228	1.07667	1.12874	1.20523	1.26958	1.36267
Non-Hispanic Asian	51	0.749795	0.87705	0.941694	1.0187	1.07169	1.12415	1.19965	1.26388	1.35371
Non-Hispanic Asian	52	0.740668	0.870689	0.9365	1.01398	1.06598	1.11894	1.19352	1.25771	1.34413
Non-Hispanic Asian	53	0.730916	0.863421	0.930686	1.00863	1.05953	1.11312	1.18683	1.25105	1.33393
Non-Hispanic Asian	54	0.720563	0.855249	0.924225	1.00263	1.0523	1.10666	1.17958	1.24387	1.32313
Non-Hispanic Asian	55	0.70964	0.846184	0.917099	0.995942	1.0443	1.09956	1.17176	1.23618	1.31173
Non-Hispanic Asian	56	0.698182	0.836248	0.909294	0.988566	1.03552	1.09184	1.16339	1.22796	1.29977
Non-Hispanic Asian	57	0.686234	0.825469	0.900804	0.980495	1.02596	1.08351	1.15447	1.21923	1.28726
Non-Hispanic Asian	58	0.673846	0.813889	0.891627	0.971727	1.01564	1.07458	1.14504	1.20998	1.27426
Non-Hispanic Asian	59	0.661076	0.801556	0.88177	0.96227	1.0046	1.06511	1.13511	1.20024	1.26082
Non-Hispanic Asian	60	0.647987	0.78853	0.871245	0.952138	0.99285	1.05512	1.12474	1.19003	1.24697
Non-Hispanic Asian	61	0.634649	0.774877	0.860069	0.941349	0.980447	1.04466	1.11395	1.17937	1.2328
Non-Hispanic Asian	62	0.621138	0.760675	0.848267	0.929929	0.967436	1.03381	1.10281	1.16832	1.21836
Non-Hispanic Asian	63	0.607538	0.74601	0.835871	0.91791	0.953879	1.02261	1.09136	1.1569	1.20374
Non-Hispanic Asian	64	0.593937	0.730975	0.822917	0.905332	0.939841	1.01116	1.07968	1.14518	1.18903
Non-Hispanic Asian	65	0.580431	0.715676	0.809448	0.892238	0.9254	0.999524	1.06784	1.1332	1.1743
Non-Hispanic Asian	66	0.56712	0.700224	0.795514	0.878679	0.91064	0.987805	1.05592	1.12104	1.15967
Non-Hispanic Asian	67	0.554111	0.68474	0.781171	0.864712	0.895652	0.9761	1.04399	1.10876	1.14525
Non-Hispanic Asian	68	0.541517	0.669352	0.766479	0.850401	0.880539	0.964518	1.03217	1.09645	1.13113
Non-Hispanic Asian	69	0.529456	0.654198	0.751506	0.835813	0.865407	0.953175	1.02054	1.08418	1.11746
Non-Hispanic Asian	70	0.518052	0.639423	0.736326	0.821025	0.850376	0.942194	1.00922	1.07204	1.10435
Non-Hispanic Asian	71	0.507435	0.625181	0.721016	0.806116	0.835567	0.931707	0.998306	1.06015	1.09194
Non-Hispanic Asian	72	0.497738	0.611632	0.705662	0.791173	0.821115	0.921854	0.987931	1.04858	1.08037
Non-Hispanic Asian	73	0.489101	0.598946	0.690355	0.776288	0.807158	0.912782	0.978218	1.03747	1.06979
Non-Hispanic Asian	74	0.481671	0.587297	0.675189	0.761558	0.793843	0.904643	0.969298	1.02691	1.06035
Non-Hispanic Asian	75	0.475596	0.576871	0.660267	0.747087	0.781326	0.8976	0.96131	1.01704	1.05222
Non-Hispanic Asian	76	0.471032	0.567858	0.645695	0.732983	0.769769	0.891821	0.954398	1.00799	1.04556
Non-Hispanic Asian	77	0.468139	0.560456	0.631584	0.71936	0.759339	0.887481	0.948712	0.999873	1.04055
Non-Hispanic Asian	78	0.467081	0.55487	0.618052	0.706337	0.750213	0.884763	0.944409	0.992845	1.03736
Non-Hispanic Asian	79	0.468028	0.551312	0.605222	0.694039	0.742574	0.883856	0.94165	0.987046	1.03619
Non-Hispanic Asian	80	0.471154	0.55	0.59322	0.682594	0.736612	0.884956	0.940604	0.982629	1.03721
Non-Hispanic Black	6	0.430168	0.50641	0.53929	0.609195	0.653061	0.704722	0.72549	0.780587	0.833333
Non-Hispanic Black	7	0.473766	0.562584	0.633721	0.684956	0.727476	0.763736	0.785061	0.828242	0.89681
Non-Hispanic Black	8	0.536585	0.637574	0.722267	0.772488	0.822967	0.858504	0.885542	0.931373	1.01356
Non-Hispanic Black	9	0.600388	0.711647	0.798286	0.854579	0.914733	0.955056	0.989637	1.04312	1.1365
Non-Hispanic Black	10	0.657633	0.776952	0.860417	0.924883	0.993421	1.03989	1.0823	1.14427	1.24667
Non-Hispanic Black	11	0.705619	0.830933	0.909391	0.981793	1.05642	1.10858	1.15837	1.22798	1.33756
Non-Hispanic Black	12	0.743883	0.873429	0.946701	1.02577	1.10408	1.16075	1.2172	1.29301	1.40831
Non-Hispanic Black	13	0.772983	0.905325	0.974025	1.05814	1.13798	1.19782	1.26008	1.3406	1.46047
Non-Hispanic Black	14	0.793899	0.927914	0.992987	1.08048	1.1601	1.22185	1.2891	1.37301	1.49657
Non-Hispanic Black	15	0.807748	0.94258	1.00506	1.0944	1.17247	1.23504	1.30651	1.39275	1.51935
Non-Hispanic Black	16	0.815635	0.950652	1.01151	1.10139	1.17697	1.2395	1.31448	1.40227	1.53141
Non-Hispanic Black	17	0.818588	0.953343	1.01347	1.10276	1.17526	1.23712	1.315	1.40378	1.53512
Non-Hispanic Black	18	0.81753	0.951723	1.01185	1.09969	1.16881	1.22955	1.30979	1.39922	1.53252
Non-Hispanic Black	19	0.813274	0.946717	1.00745	1.09315	1.15883	1.2182	1.30033	1.39025	1.52534
Non-Hispanic Black	20	0.80652	0.939118	1.00092	1.084	1.14635	1.20423	1.28785	1.37823	1.515
Non-Hispanic Black	21	0.797872	0.929593	0.992806	1.07294	1.13222	1.18861	1.27337	1.36429	1.50268
Non-Hispanic Black	22	0.78784	0.918699	0.983559	1.06055	1.11714	1.17212	1.25774	1.34933	1.48931
Non-Hispanic Black	23	0.776853	0.9069	0.973547	1.04732	1.10165	1.15541	1.24163	1.33408	1.47563
Non-Hispanic Black	24	0.765269	0.894575	0.963068	1.03364	1.08621	1.13895	1.22556	1.31909	1.46221
Non-Hispanic Black	25	0.753386	0.882032	0.952366	1.01984	1.07115	1.12313	1.20995	1.30477	1.44945
Non-Hispanic Black	26	0.741446	0.869518	0.941634	1.00617	1.05673	1.10824	1.1951	1.29143	1.43767
Non-Hispanic Black	27	0.729646	0.857227	0.931022	0.992829	1.04316	1.09446	1.18124	1.27927	1.42705
Non-Hispanic Black	28	0.718141	0.845308	0.920649	0.979969	1.03056	1.08194	1.16852	1.26842	1.41771
Non-Hispanic Black	29	0.707055	0.833874	0.910602	0.967704	1.01901	1.07075	1.15703	1.25892	1.40971
Non-Hispanic Black	30	0.69648	0.823006	0.900945	0.956116	1.00857	1.06091	1.14681	1.2508	1.40303
Non-Hispanic Black	31	0.686483	0.812756	0.891722	0.945256	0.999232	1.05242	1.13785	1.24399	1.39761
Non-Hispanic Black	32	0.677111	0.803156	0.882958	0.935154	0.990991	1.04523	1.13013	1.23844	1.39337
Non-Hispanic Black	33	0.668392	0.794218	0.874667	0.925818	0.983805	1.03929	1.1236	1.23404	1.3902
Non-Hispanic Black	34	0.660338	0.78594	0.866848	0.917242	0.977619	1.03449	1.11816	1.23067	1.38795
Non-Hispanic Black	35	0.652948	0.778305	0.859494	0.909408	0.972361	1.03075	1.11373	1.22819	1.38648
Non-Hispanic Black	36	0.646212	0.771289	0.852588	0.902284	0.967953	1.02795	1.11019	1.22646	1.38564
Non-Hispanic Black	37	0.640108	0.764857	0.846108	0.895832	0.964307	1.02597	1.10743	1.22533	1.38525
Non-Hispanic Black	38	0.63461	0.75897	0.840029	0.890007	0.961329	1.02469	1.10534	1.22463	1.38516
Non-Hispanic Black	39	0.629684	0.753583	0.83432	0.884759	0.958923	1.02398	1.10378	1.22423	1.3852
Non-Hispanic Black	40	0.62529	0.748649	0.828947	0.880034	0.956993	1.02371	1.10264	1.22396	1.38521
Non-Hispanic Black	41	0.621387	0.744116	0.823878	0.875776	0.95544	1.02376	1.10179	1.22368	1.38505
Non-Hispanic Black	42	0.617929	0.739933	0.819078	0.871928	0.95417	1.024	1.10111	1.22326	1.38456
Non-Hispanic Black	43	0.614868	0.736049	0.81451	0.868431	0.953087	1.02432	1.10049	1.22257	1.38361
Non-Hispanic Black	44	0.612156	0.732413	0.81014	0.865229	0.952103	1.0246	1.09982	1.22148	1.38209
Non-Hispanic Black	45	0.609744	0.728972	0.805933	0.862265	0.951131	1.02474	1.09899	1.21988	1.37987
Non-Hispanic Black	46	0.607581	0.72568	0.801856	0.859483	0.95009	1.02463	1.09791	1.21768	1.37687
Non-Hispanic Black	47	0.605618	0.722488	0.797878	0.85683	0.948905	1.02418	1.09648	1.2148	1.373
Non-Hispanic Black	48	0.603805	0.719353	0.793968	0.854257	0.947505	1.02331	1.09464	1.21115	1.36818
Non-Hispanic Black	49	0.602094	0.716232	0.790099	0.851713	0.945827	1.02194	1.09231	1.20668	1.36237
Non-Hispanic Black	50	0.600439	0.713088	0.786243	0.849156	0.943814	1.02	1.08942	1.20135	1.35552
Non-Hispanic Black	51	0.598793	0.709883	0.782378	0.846542	0.941415	1.01744	1.08593	1.19512	1.34761
Non-Hispanic Black	52	0.597113	0.706587	0.778483	0.843834	0.938587	1.0142	1.0818	1.18798	1.33863
Non-Hispanic Black	53	0.595357	0.703171	0.774538	0.840996	0.935294	1.01025	1.07699	1.17992	1.32858
Non-Hispanic Black	54	0.593484	0.69961	0.770529	0.837999	0.931507	1.00556	1.07147	1.17095	1.31749
Non-Hispanic Black	55	0.591457	0.695883	0.766442	0.834815	0.927203	1.0001	1.06525	1.1611	1.30539
Non-Hispanic Black	56	0.58924	0.691975	0.762266	0.831422	0.922369	0.993873	1.05831	1.15041	1.29234
Non-Hispanic Black	57	0.586801	0.687872	0.757995	0.8278	0.916997	0.986869	1.05067	1.13892	1.27841
Non-Hispanic Black	58	0.584107	0.683565	0.753623	0.823935	0.911089	0.979101	1.04235	1.12672	1.26367
Non-Hispanic Black	59	0.581131	0.679051	0.74915	0.819816	0.904652	0.970586	1.03336	1.11388	1.24824
Non-Hispanic Black	60	0.577848	0.674328	0.744576	0.815436	0.897701	0.961353	1.02377	1.1005	1.23221
Non-Hispanic Black	61	0.574233	0.669401	0.739907	0.810795	0.89026	0.951442	1.0136	1.08669	1.21573
Non-Hispanic Black	62	0.570267	0.664277	0.735149	0.805893	0.882357	0.940898	1.00293	1.07257	1.19894
Non-Hispanic Black	63	0.565932	0.658969	0.730312	0.800737	0.874031	0.92978	0.991819	1.05828	1.18199
Non-Hispanic Black	64	0.561212	0.653492	0.72541	0.795337	0.865325	0.918154	0.980351	1.04397	1.16506
Non-Hispanic Black	65	0.556096	0.647868	0.720458	0.789707	0.856292	0.906096	0.968615	1.0298	1.14833
Non-Hispanic Black	66	0.550572	0.64212	0.715476	0.783867	0.846989	0.893689	0.956709	1.01595	1.13202
Non-Hispanic Black	67	0.544636	0.636278	0.710486	0.777839	0.837483	0.881029	0.944741	1.00261	1.11632
Non-Hispanic Black	68	0.538281	0.630373	0.705511	0.77165	0.827845	0.868217	0.932828	0.989987	1.10147
Non-Hispanic Black	69	0.531506	0.624442	0.70058	0.76533	0.818154	0.855365	0.921098	0.978288	1.08772
Non-Hispanic Black	70	0.524312	0.618526	0.695722	0.758915	0.808497	0.842593	0.909686	0.967742	1.07531
Non-Hispanic Black	71	0.516702	0.612668	0.690971	0.752442	0.798965	0.83003	0.898737	0.958587	1.06452
Non-Hispanic Black	72	0.508684	0.606918	0.686362	0.745955	0.789657	0.817811	0.888404	0.951075	1.05563
Non-Hispanic Black	73	0.500264	0.601326	0.681934	0.739499	0.780678	0.806082	0.878849	0.945467	1.04892
Non-Hispanic Black	74	0.491455	0.595949	0.677727	0.733126	0.772139	0.794996	0.870244	0.942036	1.04471
Non-Hispanic Black	75	0.482271	0.590847	0.673785	0.726888	0.764158	0.784713	0.862767	0.941066	1.04331
Non-Hispanic Black	76	0.472727	0.586081	0.670154	0.720844	0.756858	0.775403	0.856606	0.942854	1.04505
Non-Hispanic Black	77	0.462843	0.581718	0.666883	0.715054	0.750368	0.767241	0.851955	0.947704	1.05026
Non-Hispanic Black	78	0.45264	0.577829	0.664023	0.709583	0.744824	0.760412	0.849018	0.955934	1.05932
Non-Hispanic Black	79	0.442141	0.574488	0.661627	0.704499	0.740367	0.755107	0.848006	0.967871	1.07256
Non-Hispanic Black	80	0.431373	0.571771	0.659751	0.699875	0.737143	0.751523	0.849138	0.983852	1.09038
Hispanic	6	0.423469	0.464706	0.481481	0.497297	0.52795	0.557895	0.628019	0.691824	0.715909
Hispanic	7	0.446696	0.497547	0.525094	0.564048	0.593188	0.618351	0.657868	0.71007	0.769648
Hispanic	8	0.496494	0.559665	0.597015	0.644628	0.679827	0.70625	0.738532	0.793918	0.879593
Hispanic	9	0.551471	0.626316	0.671785	0.721698	0.765432	0.79608	0.83101	0.894839	0.999282
Hispanic	10	0.602559	0.687209	0.739078	0.788786	0.841223	0.87738	0.918506	0.991727	1.10929
Hispanic	11	0.646281	0.73856	0.795313	0.844144	0.904443	0.946451	0.99435	1.07602	1.20238
Hispanic	12	0.681752	0.779575	0.839962	0.888087	0.955019	1.00269	1.05662	1.14507	1.27693
Hispanic	13	0.709283	0.810811	0.873843	0.921772	0.994032	1.04687	1.10559	1.199	1.33387
Hispanic	14	0.729697	0.833387	0.898306	0.946633	1.02298	1.08036	1.14254	1.23917	1.3752
Hispanic	15	0.74399	0.848592	0.914832	0.964116	1.04344	1.10465	1.16908	1.26743	1.40326
Hispanic	16	0.753171	0.857703	0.924855	0.975557	1.05691	1.12123	1.18689	1.28571	1.42035
Hispanic	17	0.75818	0.861894	0.929674	0.982143	1.06472	1.13146	1.19755	1.29585	1.42864
Hispanic	18	0.759854	0.862205	0.930423	0.984895	1.06804	1.13654	1.20248	1.29951	1.43
Hispanic	19	0.758923	0.859532	0.928074	0.98468	1.06787	1.13753	1.20292	1.29815	1.42608
Hispanic	20	0.756009	0.854635	0.923438	0.98222	1.06504	1.13531	1.19995	1.293	1.41827
Hispanic	21	0.751632	0.848148	0.917188	0.97811	1.06024	1.13065	1.19444	1.28511	1.40771
Hispanic	22	0.746224	0.840592	0.909871	0.972836	1.05405	1.12417	1.18714	1.27535	1.39536
Hispanic	23	0.740137	0.83239	0.901926	0.96679	1.04692	1.1164	1.17866	1.26442	1.38198
Hispanic	24	0.733656	0.823882	0.893699	0.960281	1.03922	1.10775	1.16949	1.25289	1.36819
Hispanic	25	0.727006	0.815332	0.885456	0.953553	1.03124	1.09857	1.16002	1.24121	1.35447
Hispanic	26	0.720362	0.806944	0.877399	0.946791	1.0232	1.08914	1.15055	1.22973	1.34117
Hispanic	27	0.713857	0.798871	0.869671	0.94013	1.01527	1.07966	1.14131	1.2187	1.32857
Hispanic	28	0.707585	0.791218	0.862371	0.933668	1.00756	1.0703	1.13247	1.20831	1.31685
Hispanic	29	0.701614	0.784057	0.855558	0.927468	1.00016	1.06119	1.12413	1.19867	1.30613
Hispanic	30	0.695985	0.777429	0.849259	0.921567	0.993109	1.0524	1.11637	1.18987	1.29648
Hispanic	31	0.690717	0.771347	0.843477	0.915978	0.986436	1.04398	1.10923	1.18192	1.28791
Hispanic	32	0.685815	0.765806	0.838192	0.910698	0.980141	1.03598	1.1027	1.17482	1.2804
Hispanic	33	0.681267	0.760785	0.83337	0.905709	0.974205	1.0284	1.09677	1.16854	1.27389
Hispanic	34	0.677052	0.756248	0.828963	0.900982	0.9686	1.02123	1.0914	1.16301	1.26832
Hispanic	35	0.673142	0.75215	0.824914	0.896479	0.963285	1.01445	1.08654	1.15817	1.26358
Hispanic	36	0.669499	0.748438	0.82116	0.892156	0.958212	1.00803	1.08211	1.15392	1.25957
Hispanic	37	0.666082	0.745054	0.817631	0.887965	0.953329	1.00194	1.07805	1.15016	1.25618
Hispanic	38	0.662848	0.741935	0.814259	0.883857	0.94858	0.99612	1.07428	1.1468	1.25327
Hispanic	39	0.65975	0.739019	0.810971	0.879778	0.943906	0.990532	1.07072	1.14372	1.25072
Hispanic	40	0.656743	0.736241	0.807697	0.875678	0.939249	0.985121	1.06727	1.14082	1.2484
Hispanic	41	0.653778	0.733535	0.80437	0.871507	0.934553	0.979835	1.06386	1.13798	1.24618
Hispanic	42	0.650811	0.730841	0.800923	0.867215	0.929761	0.974619	1.0604	1.1351	1.24394
Hispanic	43	0.647799	0.728097	0.797294	0.862757	0.924822	0.969422	1.05681	1.13208	1.24154
Hispanic	44	0.644699	0.725246	0.793427	0.85809	0.919687	0.964193	1.05302	1.12881	1.23889
Hispanic	45	0.641473	0.722235	0.78927	0.853177	0.914311	0.958883	1.04895	1.12521	1.23587
Hispanic	46	0.638085	0.719014	0.784777	0.847981	0.908654	0.953446	1.04453	1.12119	1.23238
Hispanic	47	0.634504	0.715539	0.779907	0.842474	0.902682	0.947841	1.03972	1.11668	1.22832
Hispanic	48	0.630702	0.711768	0.774626	0.83663	0.896365	0.94203	1.03445	1.1116	1.22362
Hispanic	49	0.626654	0.707669	0.768909	0.830431	0.88968	0.935977	1.02867	1.1059	1.2182
Hispanic	50	0.622342	0.70321	0.762734	0.82386	0.882609	0.929653	1.02235	1.09952	1.212
Hispanic	51	0.61775	0.69837	0.75609	0.816911	0.875141	0.923034	1.01545	1.09242	1.20497
Hispanic	52	0.612868	0.693129	0.74897	0.809578	0.867272	0.9161	1.00795	1.08457	1.19705
Hispanic	53	0.60769	0.687475	0.741376	0.801865	0.859003	0.908836	0.999839	1.07595	1.18823
Hispanic	54	0.602215	0.681404	0.733318	0.793779	0.850342	0.901233	0.991102	1.06655	1.17848
Hispanic	55	0.596447	0.674914	0.724812	0.785335	0.841305	0.893287	0.98174	1.05636	1.1678
Hispanic	56	0.590395	0.668013	0.715882	0.776553	0.831911	0.885	0.971764	1.0454	1.15618
Hispanic	57	0.584072	0.660712	0.706559	0.767457	0.822191	0.876378	0.96119	1.03368	1.14365
Hispanic	58	0.577498	0.653031	0.696884	0.75808	0.812178	0.867435	0.950043	1.02123	1.13022
Hispanic	59	0.570696	0.644992	0.686902	0.748458	0.801914	0.858188	0.938357	1.00809	1.11594
Hispanic	60	0.563694	0.636628	0.676666	0.738635	0.791447	0.848662	0.926174	0.994321	1.10085
Hispanic	61	0.556525	0.627974	0.666239	0.728659	0.780831	0.838886	0.913546	0.979971	1.08502
Hispanic	62	0.549228	0.619074	0.655688	0.718583	0.770128	0.828895	0.90053	0.965115	1.06851
Hispanic	63	0.541845	0.609976	0.645088	0.708469	0.759404	0.81873	0.887194	0.949833	1.0514
Hispanic	64	0.534425	0.600735	0.634522	0.698381	0.748734	0.808436	0.873613	0.934217	1.03379
Hispanic	65	0.527018	0.591411	0.624079	0.68839	0.738197	0.798067	0.859869	0.918367	1.01579
Hispanic	66	0.519684	0.582069	0.613855	0.678573	0.727881	0.787677	0.846055	0.902395	0.997501
Hispanic	67	0.512482	0.572782	0.603954	0.66901	0.717877	0.777331	0.83227	0.886419	0.979055
Hispanic	68	0.505479	0.563628	0.594484	0.659789	0.708283	0.767095	0.818619	0.87057	0.960585
Hispanic	69	0.498745	0.554689	0.585563	0.651002	0.699204	0.757043	0.805218	0.854988	0.942238
Hispanic	70	0.492357	0.546053	0.577312	0.642745	0.690751	0.747253	0.792189	0.839821	0.924169
Hispanic	71	0.486391	0.537814	0.56986	0.635121	0.683039	0.737807	0.779661	0.825226	0.906545
Hispanic	72	0.480933	0.530071	0.563344	0.628236	0.676189	0.728795	0.767771	0.81137	0.88954
Hispanic	73	0.476071	0.522929	0.557903	0.622202	0.67033	0.720309	0.756663	0.798428	0.87334
Hispanic	74	0.471895	0.516497	0.553686	0.617135	0.665593	0.712447	0.746488	0.786586	0.858141
Hispanic	75	0.468501	0.510888	0.550846	0.613157	0.662117	0.705313	0.737404	0.776036	0.844144
Hispanic	76	0.465991	0.506223	0.549542	0.610394	0.660045	0.699014	0.729576	0.766979	0.831565
Hispanic	77	0.464467	0.502626	0.549938	0.608975	0.659527	0.693663	0.723177	0.759625	0.820626
Hispanic	78	0.464038	0.500225	0.552205	0.609035	0.660714	0.689376	0.718385	0.754192	0.811557
Hispanic	79	0.464814	0.499154	0.55652	0.610714	0.663767	0.686275	0.715384	0.750906	0.804599
Hispanic	80	0.466912	0.499552	0.563063	0.614155	0.668849	0.684485	0.714367	0.75	0.8
Non-Hispanic White	6	0.390909	0.444444	0.461538	0.529703	0.562742	0.6	0.614907	0.643979	0.716312
Non-Hispanic White	7	0.491954	0.545455	0.553946	0.608434	0.634731	0.671955	0.70073	0.74026	0.816901
Non-Hispanic White	8	0.569889	0.633241	0.648426	0.699653	0.728071	0.767826	0.809169	0.855608	0.934643
Non-Hispanic White	9	0.62987	0.706162	0.733489	0.786236	0.820259	0.863294	0.914745	0.966297	1.04641
Non-Hispanic White	10	0.675841	0.765095	0.805556	0.861842	0.902439	0.948718	1.00772	1.06343	1.14376
Non-Hispanic White	11	0.710825	0.811728	0.864357	0.924818	0.971795	1.02096	1.08525	1.14456	1.22459
Non-Hispanic White	12	0.737152	0.847896	0.910968	0.975556	1.02822	1.07981	1.14754	1.21008	1.28953
Non-Hispanic White	13	0.756637	0.875323	0.946932	1.01528	1.07276	1.12631	1.19602	1.26154	1.34032
Non-Hispanic White	14	0.770701	0.895537	0.973873	1.04549	1.1069	1.16201	1.23262	1.30088	1.37901
Non-Hispanic White	15	0.780467	0.909854	0.993317	1.06768	1.13223	1.18854	1.25926	1.33007	1.40764
Non-Hispanic White	16	0.786828	0.919384	1.00663	1.08326	1.15024	1.20747	1.27777	1.3509	1.4281
Non-Hispanic White	17	0.790497	0.925063	1.015	1.09346	1.16228	1.2202	1.28976	1.36502	1.44204
Non-Hispanic White	18	0.792046	0.927668	1.01943	1.09935	1.16952	1.22797	1.29663	1.3738	1.45085
Non-Hispanic White	19	0.791937	0.927845	1.02079	1.10184	1.17299	1.23183	1.29957	1.37843	1.45575
Non-Hispanic White	20	0.79054	0.926127	1.01976	1.10169	1.17353	1.23269	1.29955	1.3799	1.4577
Non-Hispanic White	21	0.788156	0.922954	1.01695	1.09956	1.17185	1.23128	1.2974	1.37903	1.45753
Non-Hispanic White	22	0.785024	0.918687	1.01282	1.09595	1.16855	1.22822	1.29377	1.37648	1.45588
Non-Hispanic White	23	0.781341	0.913619	1.00778	1.0913	1.16409	1.22399	1.28919	1.3728	1.45328
Non-Hispanic White	24	0.77726	0.90799	1.00212	1.08595	1.15888	1.21902	1.28409	1.36841	1.45013
Non-Hispanic White	25	0.772907	0.901992	0.996093	1.08017	1.15319	1.2136	1.27878	1.36364	1.44676
Non-Hispanic White	26	0.768378	0.895778	0.989897	1.07417	1.14729	1.20798	1.27351	1.35876	1.44339
Non-Hispanic White	27	0.763751	0.889468	0.983676	1.06812	1.14135	1.20235	1.26846	1.35395	1.44019
Non-Hispanic White	28	0.759083	0.883156	0.977537	1.06213	1.1355	1.19685	1.26374	1.34934	1.43727
Non-Hispanic White	29	0.75442	0.876912	0.971558	1.0563	1.12983	1.19156	1.25943	1.34504	1.43471
Non-Hispanic White	30	0.749793	0.870787	0.965789	1.05067	1.1244	1.18655	1.25557	1.34107	1.43254
Non-Hispanic White	31	0.745225	0.864815	0.960258	1.04528	1.11926	1.18183	1.25216	1.33748	1.43075
Non-Hispanic White	32	0.740729	0.85902	0.954976	1.04013	1.11439	1.17743	1.24919	1.33424	1.42932
Non-Hispanic White	33	0.736313	0.853413	0.94994	1.03523	1.10981	1.17332	1.24661	1.33134	1.42822
Non-Hispanic White	34	0.731978	0.847995	0.945136	1.03055	1.10548	1.16947	1.24438	1.32873	1.42737
Non-Hispanic White	35	0.727723	0.842762	0.940538	1.02607	1.10137	1.16585	1.24242	1.32637	1.42672
Non-Hispanic White	36	0.72354	0.837702	0.936117	1.02176	1.09745	1.1624	1.24066	1.32418	1.42618
Non-Hispanic White	37	0.719421	0.832801	0.931837	1.01756	1.09365	1.15908	1.23902	1.3221	1.42568
Non-Hispanic White	38	0.715355	0.828039	0.927658	1.01344	1.08992	1.15581	1.23742	1.32006	1.42513
Non-Hispanic White	39	0.711328	0.823393	0.923539	1.00936	1.08622	1.15254	1.23578	1.31798	1.42445
Non-Hispanic White	40	0.707328	0.818841	0.919436	1.00525	1.08247	1.14921	1.234	1.31578	1.42355
Non-Hispanic White	41	0.703338	0.814357	0.915308	1.00107	1.07863	1.14574	1.232	1.3134	1.42234
Non-Hispanic White	42	0.699345	0.809915	0.911111	0.996784	1.07464	1.14207	1.22971	1.31075	1.42077
Non-Hispanic White	43	0.695331	0.80549	0.906805	0.992332	1.07045	1.13816	1.22704	1.30778	1.41873
Non-Hispanic White	44	0.691282	0.801053	0.90235	0.987674	1.06599	1.13393	1.22393	1.3044	1.41617
Non-Hispanic White	45	0.687183	0.796582	0.89771	0.982769	1.06123	1.12934	1.22031	1.30057	1.41303
Non-Hispanic White	46	0.683019	0.792049	0.89285	0.977579	1.05612	1.12433	1.21612	1.29623	1.40924
Non-Hispanic White	47	0.678775	0.787432	0.887741	0.972069	1.05061	1.11887	1.21131	1.29132	1.40476
Non-Hispanic White	48	0.674437	0.782707	0.882354	0.966208	1.04469	1.11291	1.20582	1.28581	1.39954
Non-Hispanic White	49	0.669994	0.777855	0.876665	0.959972	1.0383	1.10642	1.19962	1.27966	1.39355
Non-Hispanic White	50	0.665432	0.772854	0.870656	0.953338	1.03143	1.09938	1.19268	1.27283	1.38676
Non-Hispanic White	51	0.66074	0.767687	0.86431	0.946289	1.02407	1.09175	1.18497	1.26531	1.37915
Non-Hispanic White	52	0.655909	0.762339	0.857616	0.938813	1.01619	1.08353	1.17647	1.25707	1.37071
Non-Hispanic White	53	0.65093	0.756793	0.850566	0.930904	1.00778	1.0747	1.16718	1.24812	1.36144
Non-Hispanic White	54	0.645793	0.751039	0.843158	0.922559	0.998855	1.06527	1.15711	1.23844	1.35133
Non-Hispanic White	55	0.640493	0.745067	0.835392	0.913781	0.989409	1.05524	1.14624	1.22805	1.34041
Non-Hispanic White	56	0.635023	0.738866	0.827276	0.904578	0.979453	1.04461	1.13461	1.21696	1.3287
Non-Hispanic White	57	0.629379	0.732433	0.818818	0.894964	0.969004	1.03341	1.12224	1.20519	1.31623
Non-Hispanic White	58	0.623557	0.725762	0.810035	0.884958	0.958084	1.02165	1.10916	1.19278	1.30304
Non-Hispanic White	59	0.617554	0.718852	0.800945	0.874583	0.946723	1.00938	1.09541	1.17975	1.28917
Non-Hispanic White	60	0.61137	0.711703	0.791573	0.863867	0.934954	0.996614	1.08103	1.16615	1.27468
Non-Hispanic White	61	0.605004	0.704318	0.781945	0.852846	0.922819	0.983411	1.0661	1.15204	1.25964
Non-Hispanic White	62	0.598458	0.696701	0.772096	0.841558	0.910363	0.969814	1.05067	1.13748	1.24411
Non-Hispanic White	63	0.591733	0.688859	0.762062	0.830048	0.897641	0.955882	1.03481	1.12252	1.22818
Non-Hispanic White	64	0.584833	0.6808	0.751885	0.818365	0.88471	0.941677	1.01861	1.10725	1.21194
Non-Hispanic White	65	0.577762	0.672537	0.741609	0.806562	0.871634	0.927266	1.00215	1.09174	1.19547
Non-Hispanic White	66	0.570527	0.664081	0.731286	0.7947	0.858484	0.912726	0.985538	1.07609	1.17889
Non-Hispanic White	67	0.563134	0.655449	0.720968	0.782842	0.845337	0.898137	0.968867	1.06039	1.16231
Non-Hispanic White	68	0.55559	0.646657	0.710715	0.771058	0.832273	0.883586	0.952252	1.04474	1.14584
Non-Hispanic White	69	0.547906	0.637725	0.700589	0.75942	0.819379	0.869168	0.935811	1.02925	1.12961
Non-Hispanic White	70	0.54009	0.628674	0.690656	0.748008	0.806748	0.85498	0.919669	1.01403	1.11375
Non-Hispanic White	71	0.532154	0.619527	0.680986	0.736903	0.794479	0.841128	0.903959	0.999218	1.09841
Non-Hispanic White	72	0.524111	0.610311	0.671653	0.726193	0.782674	0.827722	0.888821	0.984928	1.08373
Non-Hispanic White	73	0.515974	0.601052	0.662736	0.71597	0.771443	0.814879	0.874401	0.9713	1.06987
Non-Hispanic White	74	0.507756	0.59178	0.654316	0.706331	0.760898	0.802721	0.860851	0.958475	1.05698
Non-Hispanic White	75	0.499473	0.582525	0.646479	0.697376	0.751159	0.791374	0.848332	0.9466	1.04525
Non-Hispanic White	76	0.491142	0.573321	0.639315	0.689209	0.742349	0.780972	0.83701	0.93583	1.03483
Non-Hispanic White	77	0.48278	0.564202	0.632915	0.681939	0.734597	0.771652	0.827056	0.926322	1.02591
Non-Hispanic White	78	0.474404	0.555206	0.627376	0.67568	0.728037	0.763557	0.818651	0.918244	1.01868
Non-Hispanic White	79	0.466035	0.54637	0.622799	0.670549	0.722807	0.756836	0.811978	0.911765	1.01333
Non-Hispanic White	80	0.457692	0.537736	0.619286	0.666667	0.71905	0.751642	0.807229	0.907063	1.01007
